# Supplementary material for: Factors influencing farming households’ climate change adaptation strategies in Central Vietnam
Source: PLoS One. 2025 Jul 10;20(7):e0328058. doi: 10.1371/journal.pone.0328058 (PMC12244606; doi:10.1371/journal.pone.0328058)
Supplement: S1 Data — (XLSX) [file pone.0328058.s001.xlsx]

## Sheet: Tong hop
Họ tên	Địa chỉ	Huyện	Tỉnh	Tọa độ X	Tọa độ Y	Nghề nghiệp	Mã phiếu	A1.1	A1.2	A1.3	A1.4	A2	A2.2	A3	A4	A5.1	A5.2	A5.3	A5.4	A5.5	A5.6	A5.7	A6	A7	A8.1	A8.2	A9	A10	A10.2	A11.1	A11.2	B1	B2	B2.2	B3.1	B3.2	B4	B5	B5.2	B6	B7	B8	B8.2	B9	B10	B11	B12	B13	C1
Trần Thị Nhung	Xã Xuân Hội	Nghi Xuân	1	18o74'45''	105o78'05''	Lao động tự do	HT11.01	2	2	2	1	1		1324	1	5	5	4	5	3	3	4	5	1	4		1	132546		1		1	3		1		1	3		1	1	2		3	3	3	4	4	2
Nguyễn Thị Phương	Xã Xuân Hội	Nghi Xuân	1	18o74'78''	105o78'11''	Buôn bán thủy sản	HT11.02	2	1	2	1	12		1324	1	4	4	2	3	2	2	3	5	4	4		2	1		1		1	1		3		1	2		1	1	2		2	3	3	3	5	2
Nguyễn Tiến Lợi	Xã Xuân Hội	Nghi Xuân	1	18o74'64''	105o78'15''	Cán bộ thôn, buôn bán	HT11.03	2	1	2	1	1		1324	1	1	1	4	4	1	1	4	5	2	3		4	123456		1		1	3		3		1	1		1	1	1		2	3	3	2	5	2
Lê Hồng Kỳ	Xã Xuân Hội	Nghi Xuân	1	18o74'96''	105o78'42''	Đánh cá	HT11.04	2	1	2	2	1		1234	1	4	4	3	4	99	3	3	5	5	4		4	125634		1		1	3		3		1	1		1	1	2		3	4	4	1	5	2
Đỗ Thành Long	Xã Xuân Hội	Nghi Xuân	1	18o74'58''	105o78'07''	Đánh bắt cá	HT11.05	2	1	2	1	1		1324	1	5	4	3	4	2	2	5	1	5	4		1	123654		1		2					1	12		2	1	2		3	5	2	1	5	2
Nguyễn Xuân Hiền	Xã Xuân Hội	Nghi Xuân	1	18o74'68''	105o78'35''	Buôn bán hải sản	HT11.06	1	2	1	2	1		1342	1	1	2	2	1	3	4	1	5	5	5	Nhu cầu tăng	3	126345		1		1	3		3		1	2		1	1	1		2	4	3	3	2	1
Mai Văn Sỹ	Xã Xuân Hội	Nghi Xuân	1	18o73'12''	105o77'13''	Đánh bắt hải sản	HT11.07	2	0	1	2	1		1432	1	5	4	2	5	4	3	5	5	5	5	Nhu cầu tăng	2	126435		6		2					1	2		1	1	1		2	5	1	1	2	3
Võ Thị Hải	Xã Xuân Hội	Nghi Xuân	1	18o74'56''	105o78'03''	Buôn bán dụng cụ đánh bắt	HT11.08	2	1	2	2	1		1423	1	5	3	3	4	2	3	4	5	5	5	Do nhu cầu tăng	1	143265		1		1	3		4		1	2		1	1	2		3	4	2	1	4	3
Mai Thị Huệ	Xã Xuân Hội	Nghi Xuân	1	18o74'35''	105o77'96''	Buôn bán thủy sản	HT11.09	2	1	2	2	2		1423	1	5	3	4	5	3	2	4	3	4	5	Nhu cầu tăng	4	146253		1		1	4		4		1	2		1	1	2		3	3	3	2	4	4
Mai Thị Huyền	Xã Xuân Hội	Nghi Xuân	1	18o74'03''	105o77'82''	Buôn bán dụng cụ đánh bắt	HT11.10	2	2	1	2	2		1342	1	5	3	4	4	3	3	5	4	3	5	Do nhu cầu tăng	1	162345		1		2					1	2		2	1	2		3	4	3	5	3	2
Uông Thị Vân	Xã Xuân Trường	Nghi Xuân	1	18o73'7''	105o76'	Ngư nghiệp	HT12.01	2	2	1	1	1		1342	1	5	3	3	5	2	3	4	5	5	5	nhu cầu tăng	2	162345		1		2					1	4		1	0	4		3	4	2	1	3	5
Trần Thị Hòa	Xã Xuân Trường	Nghi Xuân	1	18o73'5''41	105o73'28''40	Ngư nghiệp	HT12.02	2	2	2	2	12		1234	1	4	3	3	3	2	2	4	5	5	4		4	123465		1		2					1	12		2	1	2		3	4	4	1	4	4
Trần Văn Dũng	Xã Xuân Trường	Nghi Xuân	1	18o72'19''210	105o78'33''523	Ngư nghiệp	HT12.03	1	1	2	2	12		1341	1	3	3	4	3	3	3	5	4	4	5	chưa có sự cố formosa	4	126453		1		1	1		1		1	2		1	1	2		3	4	3	2	4	4
Trần Thanh Tuấn	Xã Xuân Trường	Nghi Xuân	1	18o72'15''96	105o78'31''42	Ngư nghiệp	HT12.04	2	1	2	2	1		1432	1	5	4	4	5	4	3	5	5	5	5	giá cả không bị ảnh hưởng, lượng khai thác thủy sản tăng	5	123465		1		1	3		3		1	2		1	1	2		2	5	3	2	4	1
Nguyễn Thị Hoa	Xã Xuân Trường	Nghi Xuân	1	18o78'3''	105o78'3''	Ngư nghiệp	HT12.05	2	1	2	2	1		1234	1	4	3	2	3	2	3	3	5	5	3		3	123456		1		2					1	1		2	0	99		4	2	2	2	4	4
Nguyễn Thị Thu	Xã Xuân Trường	Nghi Xuân	1	18o73'99''	105o77'96''	Ngư nghiệp	HT12.06	2	2	1	2	1		1243	1	5	4	2	5	2	3	4	5	5	5	nhu cầu tăng	3	132465		1		2					1	4		1	0	3		3	5	3	1	5	5
Mai Thị Phượng	Xã Xuân Trường	Nghi Xuân	1	18o72'22''61	105o78'47''96	Ngư nghiệp	HT12.07	2	1	2	2	1		1234	1	5	4	3	5	2	3	4	5	5	4	tham gia đánh bắt xa bờ, sản lượng cá nhiều	3	123465		1		1	3		2		1	1		1	1	2		1	4	3	3	5	4
Nguyễn Thị Quỳnh	Xã Xuân Trường	Nghi Xuân	1	18o73'3''	105o18'5''	Nghề nghiệp tự do	HT12.08	2	1	1	2	1		1234	1	3	4	3	4	2	4	5	5	1	4		1	123456		1		2					1	24		1	0	99		3	5	3	3	1	1
Lê Đình Miên	Xã Xuân Trường	Nghi Xuân	1	18o74'7''	105o72'4''	Ngư nghiệp	HT12.09	2	2	1	1	1		1234	1	3	3	4	3	5	5	5	5	5	5		1	132456		1		1	3		2		1	12		1	1	2		99	1	3	1	5	2
Nguyễn Mạnh Toàn	Xã Xuân Trường	Nghi Xuân	1	18o73'4''	105o82'0''	Ngư nghiệp	HT12.10	2	2	2	2	1		1342	1	5	5	4	5	4	4	4	5	5	4	khối lượng hải sản lớn, giá cả ổn định	4	132546		1		1	3		3		1	1		1	1	2		2	4	3	2	4	1
Nguyễn Thị Mai	Xã Xuân Đan	Nghi Xuân	1	18o42'48''	105o46'42''	Ngư nghiệp	HT13.01	2	2	1	1	2		1423	1	5	5	5	5	5	5	5	5	3	4		4	125643		1		2					1	2		1	1	2		3	5	1	1	3	1
Hoàng Xuân Việt	Xã Xuân Đan	Nghi Xuân	1	18o42'46''	105o46'42''	Ngư nghiệp	HT13.02	2	2	1	1	1		1423	1	5	4	4	99	3	3	5	5	5	4		4	156234		1		2					1	2		1	1	2		2	5	1	1	3	1
Trần Văn Đệ	Xã Xuân Đan	Nghi Xuân	1	18o42'28''	105o46'45''	Nông nghiệp, ngư nghiệp	HT13.03	2	2	2	2	1		1342	1	5	4	3	5	4	3	4	4	4	4		4	123654		1		1	3		3		1	2		1	1	2		3	4	3	2	4	1
Phạm Đình Điệp	Xã Xuân Đan	Nghi Xuân	1	18o42'30''	105o46'35''	Kinh doanh	HT13.04	2	2	2	2	2		1234	1	5	5	5	5	5	5	99	4	2	4		4	1235674		1		1	1		3		1	2		1	1	2		2	3	3	3	4	1
Trần Đức Toản	Xã Xuân Đan	Nghi Xuân	1	18o42'40''	105o46'43''	Ngư nghiệp	HT13.05	2	2	2	2	1		1234	1	5	4	4	5	4	3	4	5	5	4	số lượng hải sản khai thác được nhiều, giá cả theo thị trường khá ổn định	4	125643		1		1	3		3		1	1		1	1	2		2	5	99	3	4	1
Nguyễn Phi Dương	Xã Xuân Đan	Nghi Xuân	1	18o71'26''	105o77'83''	Ngư nghiệp	HT13.06	2	2	1	2	1		1324	1	5	4	4	3	2	2	4	5	5	5	nhu cầu tăng	3	132465		4		1	3		3		1	2		1	1	1		3	5	3	3	4	5
Nguyễn Thị Ngân	Xã Xuân Đan	Nghi Xuân	1	18o42'27''	105o46'42''	Nông nghiệp	HT13.07	2	2	2	2	1		1342	1	5	3	3	5	3	3	3	5	5	4	lượng sản phẩm chế biến (nước mắm) tăng, giá cả ổn định	4	132456		1		1	3		4		1	2		1	1	2		3	4	3	2	4	1
Trần Huy Dũng	Xã Xuân Đan	Nghi Xuân	1	18o42'33''	105o47'02''	Nông nghiệp	HT13.08	2	2	2	2	99		1342	1	5	5	4	4	4	5	5	5	2	4		4	1235674		1		1	1		3		1	2		99	1	1		2	3	3	3	5	1
Nguyễn Duy Thủy	Xã Xuân Đan	Nghi Xuân	1	18o42'35''	105o46'42''	Kinh doanh	HT13.09	2	2	2	2	1		1342	1	5	4	3	5	4	3	4	5	5	4	buôn bán được nhiều, giá cả thị trường ổn định	4	123564		1		1	2		4		1	1		1	1	2		3	5	3	2	4	1
Nguyễn Phi Đức	Xã Xuân Đan	Nghi Xuân	1	18o41'51''	105o46'47''	Ngư nghiệp	HT13.10	2	2	2	2	1		1342	1	5	4	4	5	3	3	4	5	4	4		4	125643		1		99	99		99		1	2		2	1	2		3	5	1	1	3	1
Nguyễn Thị Lam	Xã Xuân Phổ	Nghi Xuân	1	18o69'28''79	105o76'72''05	Đánh bắt, nuôi trồng	HT14.01	2	2	2	2	1		1423	1	5	3	3	5	2	3	5	5	5	5	Đi biển đánh bắt nhiều	4	135426		1		2					1	1		1	1	2		1	5	2	2	5	1
Nguyễn Thị Xuân	Xã Xuân Phổ	Nghi Xuân	1	18o69'25''60	105o76'69''04	Đánh bắt	HT14.02	2	2	2	2	1		1423	1	5	3	3	5	1	3	5	5	5	4		4	123456		1		1	3		3		1	1		1	1	2		2	4	2	2	5	1
Trần Văn Châu	Xã Xuân Phổ	Nghi Xuân	1	18o72'02''	105o68'04''	Đánh bắt thủy sản	HT14.03	2	1	1	2	12		4213	1	4	3	4	3	2	5	5	4	4	4		4	124356		1		99	99		1		1	12		2	99	2		3	4	3	2	4	1
Hồ Quang Dũng	Xã Xuân Phổ	Nghi Xuân	1	18o68'08''	105o79'02''	Nuôi trồng thủy sản	HT14.04	2	1	2	2	2		1423	1	5	1	3	5	1	2	4	4	2	3	Do trước đó các hoạt động vẫn diễn ra bình thường	3	1		5		99	99			Có dự án công nghiệp nhưng phải đảm bảo môi trường	1	2		1	1	2		1	4	3	2	2	99
Nguyễn Doãn Thành	Xã Xuân Phổ	Nghi Xuân	1	18o68'25''60	105o76'69''04	Đi câu cá, đánh bắt	HT14.05	2	2	2	2	2		1243	1	5	3	3	5	3	5	5	5	5	4	Cá còn nhiều	4	1		1		1	3		3		1	2		2	1	2		3	4	2	2	5	1
Lê Xuân Tịnh	Xã Xuân Phổ	Nghi Xuân	1	18o69'50''	105o78'01''	Đánh bắt thủy sản	HT14.06	2	1	1	1	1		1423	1	4	3	3	4	2	4	5	5	5	4		4	146253		1		99	99		99		1	12		2	99	12		3	3	3	2	4	99
Nguyễn Huy Đường	Xã Xuân Phổ	Nghi Xuân	1	18o69'08''	105o78'03''	Đánh bắt, nuôi trồng thủy sản	HT14.07	2	0	2	2	2		1243	1	4	4	3	4	3	4	5	5	4	4		4	1246753	Sử dụng bom mìn khai thác	1		99	99		99		1	2		1	0	2		3	4	3	2	5	99
Trần Thị Tuất	Xã Xuân Phổ	Nghi Xuân	1	18o69'03''	105o78'00''	Buôn bán thủy sản	HT14.08	2	2	2	2	1		1243	1	4	3	3	4	2	5	5	5	5	4		4	142356		1		2					1	12		2	99	2		3	4	3	2	4	1
Nguyễn Thị Liên	Xã Xuân Phổ	Nghi Xuân	1	18o69'31''38	105o76'71''26	Đánh cá	HT14.09	2	2	2	2	1		1423	1	5	4	4	5	2	3	5	5	5	3		3	1		1		1	2		4		1	1		1	1	2		1	5	2	2	5	1
Nguyễn Văn Hải	Xã Xuân Phổ	Nghi Xuân	1	18o69'28''69	105o76'71''61	Đánh cá	HT14.10	2	2	2	2	3		1234	1	5	5	5	5	3	5	5	4	4	2	Đánh bắt nhiều, sản lượng giảm sút	2	125346		1		1	3		3		1	2		1	1	2		3	3	2	3	3	2
Trần Văn Trường	Xã Xuân Hải	Nghi Xuân	1	18o42'08''	105o47'22''	Đánh bắt thủy sản	HT15.01	2	1	2	1	1		1234	1	4	4	2	4	2	2	3	5	5	4		1	136524		1		1	3		3		1	1		1	1	2		3	5	2	2	4	2
Trần Văn Hùng	Xã Xuân Hải	Nghi Xuân	1	18o41'08''	105o47'27''	Đánh bắt thủy sản	HT15.02	2	1	2	1	1		1324	1	5	4	4	5	2	2	3	5	4	4		4	123654		1		2					1	2		1	1	2		3	4	3	3	4	2
Dương Văn Minh	Xã Xuân Hải	Nghi Xuân	1	18o43'04''	105o46'45''	Đánh bắt thủy sản	HT15.03	2	1	2	0	1		1324	1	4	4	4	4	2	2	3	5	4	5		1	123546		1		2					1	1		1	1	2		3	4	2	1	5	2
Võ Văn Hùng	Xã Xuân Hải	Nghi Xuân	1	18o40'27''	105o46'27''	Đánh bắt thủy sản	HT15.04	2	1	2	1	1		1324	1	4	4	2	3	2	2	3	5	4	4		1	136524		1		1	3		3		1	12		1	1	2		3	4	2	1	4	2
Nguyễn Đình Phi	Xã Xuân Hải	Nghi Xuân	1	18o68'06''	105o78'78''	Cán bộ, viên chức	HT15.05	2	2	2	2	2		1243	1	5	2	4	4	3	3	4	5	1	3		3	136425		4		1	1		3		1	2		2	1	2		3	3	3	3	5	2
Trần Thị Phương	Xã Xuân Hải	Nghi Xuân	1	18o40'16''	105o46'20''	Lao động tự do	HT15.06	2	1	2	1	1		3124	1	4	4	3	4	2	2	4	4	4	3		1	136542		1		2					1	1		2	1	2		3	5	2	1	2	2
Cao Xuân Lập	Xã Xuân Hải	Nghi Xuân	1	18o68'84''	105o79'03''	Sản xuất nông nghiệp	HT15.07	2	2	1	1	2		1243	1	5	2	2	4	2	3	4	4	2	3		3	126435		1		2					1	1		1	1	1		2	3	3	2	4	2
Hoàng Liên Sơn	Xã Xuân Hải	Nghi Xuân	1	18o68'84''	105o79'03''	Đánh bắt hải sản	HT15.08	2	1	2	1	2		1423	1	5	3	4	4	2	2	5	5	4	5	Do nhu cầu tăng	3	126453		1		2					1	2		1	1	2		2	4	2	3	4	1
Dương Thị Hương	Xã Xuân Hải	Nghi Xuân	1	18o65'89''	105o75'58''	Đánh bắt hải sản	HT15.09	2	2	2	1	1		1423	1	5	4	3	5	2	4	4	5	4	5	Nhu cầu tăng cao	3	134625		1		1	1		3		1	2		1	1	5		3	4	2	3	4	1
Nguyễn Thị Hảo	Xã Xuân Hải	Nghi Xuân	1	18o65'49''	105o45'38''	Buôn bán vật liệu xây dựng	HT15.10	2	2	2	2	2		1423	1	5	2	4	5	2	2	4	5	3	3		3	136425		1		1	3		3		1	2		2	1	2		3	4	3	3	4	1
Lê Thị Hui	Xã Xuân Yên	Nghi Xuân	1	18o66'12''	105o77'03''	Cán bộ công chức	HT16.01	2	2	2	2	2		1234	1	5	5	3	5	3	3	4	2	1	3	Không có thu nhập từ hoạt động liên quan đến biển	3	136425		4		1	3		3		1	2		2	1	1		3	2	3	5	5	1
Phan Thị Huyền	Xã Xuân Yên	Nghi Xuân	1	18o65'60''	105o78'77''	Nông nghiệp	HT16.02	2	1	2	2	2		1234	1	5	2	4	4	3	3	5	5	2	3		5	123465		1		1	1		2		1	2		1	1	2		1	5	1	1	2	1
Nguyễn Văn Điêu	Xã Xuân Yên	Nghi Xuân	1	18o67'02''	105o78'12''	Đánh bắt hải sản	HT16.03	2	2	2	2	1		1243	1	5	3	4	5	2	2	5	5	5	3	Giá tăng, lượng đánh bắt gần bờ giảm	3	126345		1		2					1	2		1	1	1		3	4	3	1	1	1
Trần Thị Thu	Xã Xuân Yên	Nghi Xuân	1	18o66'13''	105o00'02''	Đánh bắt	HT16.04	2	2	1	2	2		1423	1	5	2	4	4	2	2	5	5	5	3		3	162345		1		2					1	4		1	1	4		3	5	3	1	4	1
Hoàng Thị Quyên	Xã Xuân Yên	Nghi Xuân	1	18o63'21''	105o78'62''	Đánh bắt hải sản	HT16.05	2	1	2	2	2		1243	1	5	2	5	5	4	4	5	5	5	3		3	162345		4		2					1	2		1	1	1		3	5	3	2	4	1
Phạm Hồng Thảo	Xã Xuân Yên	Nghi Xuân	1	18o66'22''	105o79'63''	Đánh bắt thủy sản	HT16.06	2	2	2	2	2		1243	1	5	2	4	5	2	2	5	5	5	3		3	162345		1		1	2		3		1	2		1	1	2		2	5	2	1	2	1
Phan Thị Hoàng Hà	Xã Xuân Yên	Nghi Xuân	1	18o65'82''	105o78'71''	Cán bộ công chức	HT16.07	2	1	2	2	2		1432	1	5	3	4	5	2	3	5	5	1	3		3	162345		6		1	3		3		1	2		2	1	1		2	2	2	5	5	4
Trịnh Thị Thảo	Xã Xuân Yên	Nghi Xuân	1	18o66'43''	105o79'50''	Đánh bắt	HT16.08	2	2	2	2	2		1423	1	5	2	3	4	2	3	5	5	5	5	Do nhu cầu tăng	4	162543		1		2					1	2		1	1	2		3	5	3	1	2	1
Trần Thị Hà	Xã Xuân Yên	Nghi Xuân	1	18o66'30''	105o79'20''	Đánh bắt	HT16.09	2	2	1	2	2		1234	1	5	2	4	4	3	3	5	5	5	5	Nhu cầu tăng	3	126345		1		2					1	2		1	1	1		3	4	3	2	5	1
Trần Quốc Thái	Xã Xuân Yên	Nghi Xuân	1	18o66'19''	105o79'46''	Chế biến hải sản	HT16.10	2	1	2	2	2		1432	1	5	2	4	4	2	3	5	5	5	4	Nhu cầu tăng	3	162345		1		1	3		3		1	2		2	1	2		3	5	2	1	3	1
Trịnh Thị Khương	Xã Xuân Thành	Nghi Xuân	1	18o39'33''	105o46'58''	Kinh doanh	HT17.01	2	1	2	1	1		1324	1	5	3	2	5	2	2	3	5	5	4		1	136524		1		1	4		3		1	12		1	1	2		1	5	2	1	5	2
Lê Văn Thành	Xã Xuân Thành	Nghi Xuân	1	18o38'22''	105o48'18''	Ngư nghiệp	HT17.02	2	1	2	1	1		1234	1	4	4	2	3	99	2	3	5	4	4		1	136245		1		1	2		3		1	12		1	1	2		3	5	2	1	4	2
Hoàng Thị Quế	Xã Xuân Thành	Nghi Xuân	1	18o38'30''	105o48'13''	Kinh doanh	HT17.03	2	1	2	1	1		1324	1	5	5	4	4	3	3	3	5	5	4		1	135624		1		1	3		3		1	12		2	1	2		3	5	2	1	5	4
Lê Văn Thái	Xã Xuân Thành	Nghi Xuân	1	18o38'34''	105o48'14''	Ngư nghiệp	HT17.04	2	1	1	2	1		1324	1	5	5	3	4	2	2	3	5	4	4		1	123654		1		1	3		3		1	1		2	1	2		3	3	2	1	5	2
Lê Văn Tú	Xã Xuân Thành	Nghi Xuân	1	18o38'29''	105o48'13''	Ngư nghiệp	HT17.05	2	2	1	2	12		1324	1	5	3	2	3	3	1	99	5	4	1	do biển có sự cố, không có thu nhập từ biển và gia đình vẫn chưa có việc làm thu nhập ngoài	2	126534		1		1	3		1		1	12		1	1	2		2	4	2	1	3	1
Lê Văn Vinh	Xã Xuân Thành	Nghi Xuân	1	18o38'17''	105o48'14''	Ngư nghiệp	HT17.06	2	2	2	2	1		1234	1	4	5	4	4	2	2	3	5	4	3		1	123456		1		1	1		3		1	1		1	1	2		3	4	2	1	1	2
Lê Hòa	Xã Xuân Thành	Nghi Xuân	1	18o38'22''	105o48'19''	Ngư nghiệp	HT17.07	2	1	2	1	12		1324	1	5	2	2	3	4	2	3	5	4	1	ảnh hưởng ô nhiễm biển	1	132456		1		2					1	12		1	1	2		3	4	1	1	3	1
Lê Thanh Phương	Xã Xuân Thành	Nghi Xuân	1	18o40'32''	105o50'23''	Ngư nghiệp	HT17.08	2	1	1	2	12		1324	1	5	2	3	4	2	2	3	5	4	1	gia đình chủ yếu kinh tế thu nhập từ biển	1	123546		1		1	3		1		1	12		1	1	2		3	4	1	1	3	4
Lê Dọi	Xã Xuân Thành	Nghi Xuân	1	18o38'21''	105o48'17''	Ngư nghiệp	HT17.09	2	1	2	1	2		1324	1	5	5	3	5	2	3	3	5	5	5		1	132564		1		2					1	12		2	1	2		3	5	2	1	5	2
Dương Văn Huân	Xã Xuân Thành	Nghi Xuân	1	18o38'30''	105o48'14''	Kinh doanh	HT17.10	2	1	2	1	1		1234	1	4	4	3	3	2	2	3	5	5	4		1	123654		1		1	4		3		1	2		1	1	2		3	4	2	1	4	2
Nguyễn Văn Trực	Xã Xuân Liên	Nghi Xuân	1	18o35'34''	105o49'06''	Ngư nghiệp	HT18.01	2	2	2	2	2		1234	2	5	5	5	5	5	5	5	5	5	3		3	123456		1		2					1	12		1	1	2		2	4	1	1	1	2
Nguyễn Quang Vu	Xã Xuân Liên	Nghi Xuân	1	18o35'39''	105o49'08''	Kinh doanh	HT18.02	2	2	2	2	24		4231	1	5	5	5	5	5	5	5	5	5	3		3	123456		1		1	3		5	chưa biết rõ về cách xử lý của họ	1	24		1	1	234		3	1	1	1	1	4
Trần Thế Hiền	Xã Xuân Liên	Nghi Xuân	1	18o59'09''	105o8'23''	Kinh doanh	HT18.03	2	1	2	2	1		4132	1	4	5	3	5	3	4	5	5	4	3		2	156234		1		1	1		5	cần phát triển CNH, HĐH nhưng phải đảm bảo môi trường	1	12		2	1	24		3	3	3	2	4	2
Nguyễn Hải Thìn	Xã Xuân Liên	Nghi Xuân	1	18o35'38''	105o49'01''	Ngư nghiệp	HT18.04	2	2	2	2	1		1234	2	4	4	4	5	3	3	4	5	4	4		4	132456		1		2					1	2		1	1	2		1	4	3	3	4	1
Lê Hồng Biên	Xã Xuân Liên	Nghi Xuân	1	18o36'72''	105o78'02''	Kinh doanh	HT18.05	2	1	2	2	1		1324	1	4	3	4	3	4	5	5	5	5	4		3	132456		1		1	1		2		1	1		1	1	2		3	5	3	2	4	2
Trần Thị Tùng	Xã Xuân Liên	Nghi Xuân	1	18o55'99''	105o38'23''	Kinh doanh	HT18.06	2	2	2	2	1		1423	1	5	4	3	4	2	3	5	5	5	4		4	142635		1		2					1	1		1	1	2		3	5	3	2	4	1
Nguyễn Văn Hoạt	Xã Xuân Liên	Nghi Xuân	1	18o36'42''	105o53'02''	Ngư nghiệp	HT18.07	2	2	2	2	2		1234	1	5	5	5	5	5	5	5	5	5	5		5	123456		1		2					1	1		1	1	2		2	4	2	1	1	4
Nguyễn Quang Huy	Xã Xuân Liên	Nghi Xuân	1	18o35'20''	105o49'30''	Ngư nghiệp	HT18.08	2	2	2	2	2		1234	1	4	3	3	4	4	3	4	5	5	5		5	132465		1		2					1	1		1	1	2		2	5	2	1	4	1
Nguyễn Ngọc Đặng	Xã Xuân Liên	Nghi Xuân	1	18o59'07''	105o8'32''	Ngư nghiệp	HT18.09	2	2	2	2	36		1432	1	5	3	2	5	2	3	5	1	5	5		5	126435		6		2					1	12		12	1	2		1	5	1	1	2	2
Nguyễn Văn Khả	Xã Xuân Liên	Nghi Xuân	1	18o59'9''	105o82'3''	Ngư nghiệp	HT18.10	2	2	2	2	1		1234	1	5	5	5	5	5	5	5	5	5	4	vì đánh bắt được (trừ những ngày bão giông)	3	1235673	chất thải cơ sở nuôi thủy sản	1		1	3		1		1	1		1	1	1		1	5	2	1	1	1
Đậu Thị Đa	Xã Cổ Đạm	Nghi Xuân	1	18o36'36''	105o48'48''	Ngư nghiệp	HT19.01	2	2	2	2	1		1423	1	5	4	3	5	3	4	5	5	5	4	Đánh bắt nhiều	4	143256		1		1	3		3		1	1		1	1	1		2	4	2	2	5	1
Trần Văn Hữu	Xã Cổ Đạm	Nghi Xuân	1	18o36'10''	105o48'37''	Ngư nghiệp	HT19.02	2	2	2	2	1		4123	1	5	4	4	4	2	4	5	5	4	4	Trước là thu nhập tăng	4	134256		1		1	3		2		1	2		1	1	3		3	4	1	1	5	1
Trần Xuân Thư	Xã Cổ Đạm	Nghi Xuân	1	18o36'53''	105o48'24''	Ngư nghiệp	HT19.03	2	2	2	2	1		4123	1	5	4	4	5	3	5	5	5	4	5		4	1		1		2					1	2		1	0	99		3	4	2	1	5	2
Nguyễn Hải Tiến	Xã Cổ Đạm	Nghi Xuân	1	18o38'10''	105o48'37''	Nông nghiệp	HT19.04	1	1	1	1	3		1243	1	5	5	3	4	3	4	5	5	2	3		3	134256		1		1	3		4		1	2		1	1	2		3	3	1	2	4	3
Trần Văn Tuân	Xã Cổ Đạm	Nghi Xuân	1	18o36'51''	105o48'49''	Ngư nghiệp	HT19.05	2	2	2	2	2		1243	1	5	4	4	4	4	4	5	4	4	4	trước là thu nhập chính, cá sản lượng nhiều	4	134256		1		1	2		2		1	3		2	1	3		2	3	2	2	5	1
Trần Xuân Năm	Xã Cổ Đạm	Nghi Xuân	1	18o36'41''	105o48'22''	Ngư nghiệp	HT19.06	2	2	2	2	2		1423	1	5	4	4	5	2	3	4	4	4	4	biển sạch, đánh bắt được nhiều	3	123654		1		1	3		4		1	1		1	1	1		1	4	2	2	5	1
Phạm Thị Nhung	Xã Cổ Đạm	Nghi Xuân	1	18o36'39''	105o4'21''	Ngư nghiệp	HT19.07	2	2	2	2	1		1432	1	5	4	4	5	3	4	5	5	5	4	nghề chủ yếu làm biển	4	135246		1		1	3		3		1	1		1	1	2		2	4	2	2	5	1
Phan Xuân Tỵ	Xã Cổ Đạm	Nghi Xuân	1	18o37'8''	105o48'47''	Ngư nghiệp	HT19.08	2	2	2	2	2		1423	1	5	4	4	4	2	4	4	5	4	4		3	315246		1		1	4		4		1	1		1	1	1		2	4	2	2	5	1
Trần Quang Trung	Xã Cổ Đạm	Nghi Xuân	1	18o36'56''	105o48'58''	Ngư nghiệp	HT19.09	2	2	2	2	1		1432	1	4	4	4	5	4	4	5	5	5	4	đánh bắt, làm thuyền nên thu nhập tăng	3	134256		1		1	4		4		1	1		1	1	2		2	4	2	2	5	1
Lê Quang Vượng	Xã Cổ Đạm	Nghi Xuân	1	18o36'51''	105o48'48''	Ngư nghiệp	HT19.10	2	1	2	2	1		1432	1	5	99	4	5	1	3	4	5	5	4	cá, mực bán được	4	135		1		1	3		4		1	1		1	0	1		3	4	2	2	5	1
Nguyễn Thị Hoa	Xã Cương Gián	Nghi Xuân	1	18o54'87''	105o83'87''	Chế biến nước mắm	HT20.01	1	1	1	1	1		1342	1	2	2	3	3	2	3	3	5	5	4		2	123456		1		2					1	2		2	0	99		5	4	3	1	4	1
Nguyễn Ngọc Ánh	Xã Cương Gián	Nghi Xuân	1	18o59'67''	105o83'02''	Đánh bắt	HT20.02	2	2	2	2	1		1234	1	5	4	4	3	3	4	3	5	5	4		4	1723654	Bộ phận kích điện	1		1	3		2		1	1		2	1	2		2	5	2	1	4	1
Trần Đức Tâm	Xã Cương Gián	Nghi Xuân	1	18o57'81''	105o84'78''	Đánh bắt cá	HT20.03	1	1	1	1	1		1234	1	4	4	3	4	3	3	3	5	3	3		3	126354		1		2					1	1		2	0	2		3	4	2	1	4	1
Trần Văn Tửu	Xã Cương Gián	Nghi Xuân	1	18o34'26''	105o50'13''	Buôn bán hải sản	HT20.04	2	2	2	2	1		1432	1	5	4	4	4	4	3	4	5	4	4	nguồn hải sản đang dồi dào và tươi sống	3	123645		1		1	3		4		1	1		1	1	2		1	5	4	1	2	2
Hoàng Thị Tâm	Xã Cương Gián	Nghi Xuân	1	18o55'50''	105o85'63''	Buôn bán	HT20.05	2	2	2	2	1		1324	1	5	5	4	4	3	3	3	5	5	4	người thu mua cá nhiều	4	123564		1		1	2		2		1	99		1	0	2		2	4	2	1	4	1
Trương Công Hoàn	Xã Cương Gián	Nghi Xuân	1	18o56'74''	105o83'36''	Cán bộ thôn, buôn bán	HT20.06	2	2	2	2	1		1234	1	5	4	4	5	4	4	4	4	3	4	bán được nhiều mặt hàng, lưới , phao	4	125346		1		1	3		1		1	2		1	1	2		2	3	3	2	4	1
Trần Văn Khương	Xã Cương Gián	Nghi Xuân	1	18o34'14''	105o50'00''	Đánh bắt thủy sản	HT20.07	1	1	1	1	2		1234	1	4	3	4	3	2	3	3	5	4	4	đánh bắt được nhiều, giá cả ổn định	4	123546		1		1	3		3		1	1		1	1	2		2	5	3	2	4	1
Trần Thị Lương	Xã Cương Gián	Nghi Xuân	1	18o34'26''	105o49'51''	Buôn bán cá	HT20.08	2	2	2	2	1		1324	1	4	4	3	3	2	3	3	5	5	4	bán được nhiều cá, giá cả ổn định	4	123456		1		1	3		2		1	1		2	1	2		2	5	2	3	4	1
Bùi Thị Quang	Xã Cương Gián	Nghi Xuân	1	18o34'25''	105o50'11''	Chế biến nước mắm	HT20.09	2	2	2	2	1		1324	1	2	3	3	4	2	2	2	5	5	4	lượng sản phẩm chế biến nhiều, giá cả ổn định	4	125436		1		1	3		3		1	2		1	1	2		3	5	3	1	4	2
Nguyễn Thị Hồng	Xã Cương Gián	Nghi Xuân	1	18o56'43''	105o84'20''	Buôn bán	HT20.10	2	2	2	2	1		1234	1	5	4	4	3	2	3	3	5	5	4		4	123456		1		2					1	1		1	0	2		4	4	2	1	4	1
Trần Thị Trinh	Xã Thạch Hội	Thạch Hà	1	18° 21′ 29″	106° 0′ 36″	Ngư nghiệp	HT21.01	2	1	1	2	1		1432	2	5	2	2	3	3	3	3	5	5	1	Sản lượng đánh bắt giảm, không bán được	1	124365		1		2					1	2		1	0	2		3	4	2	1	5	1
Nguyễn Văn Nga	Xã Thạch Hội	Thạch Hà	1	18° 20′ 41″	106° 1′ 5″	Ngư nghiệp	HT21.02	2	1	2	2	2		1324	1	5	4	2	4	2	2	3	5	5	4	Đánh bắt nhiều hơn, do đầu tư nhiều hơn	4	134562		1		1	1		4		1	3		1	1	2		2	5	3	1	3	1
Trần Văn Liêm	Xã Thạch Hội	Thạch Hà	1	18° 20′ 49″	106° 1′ 17″	Ngư nghiệp	HT21.03	2	1	1	1	2		1432	2	5	3	3	3	2	3	3	5	4	1	Sản lượng giảm, giá cả sản phẩm đánh bắt được giảm	1	123546		1		2					1	2		1	1	2		3	4	2	1	4	2
Hồ Văn Diễn	Xã Thạch Hội	Thạch Hà	1	18° 20′ 43″	106° 1′ 11″	Ngư nghiệp	HT21.04	2	2	2	2	1		1423	1	4	3	3	4	3	4	3	5	5	4		4	124356		1		1	3		3		1	1		1	1	2		2	5	1	1	2	2
Nguyễn Thị Luận	Xã Thạch Hội	Thạch Hà	1	18° 20′ 51″	106° 1′ 15″	Ngư nghiệp	HT21.05	2	2	2	2	2		1324	1	5	3	1	3	1	1	5	5	5	1		1	134652		7	Sự cố Fosmosa	1	2		4		1	2		1	1	2		2	5	3	2	4	1
Nguyễn Thị Thắng	Xã Thạch Hội	Thạch Hà	1	18° 21′ 2″	106° 0′ 16″	Ngư nghiệp	HT21.06	2	2	2	2	2		1423	1	4	3	3	5	3	3	3	5	5	4		4	124356		1		1	3		3		1	2		1	1	2		2	5	2	1	4	1
Trần Văn Đồng	Xã Thạch Hội	Thạch Hà	1	18° 20′ 31″	106° 1′ 10″	Ngư nghiệp	HT21.07	1	1	1	1	2		1324	1	4	3	3	2	2	3	3	5	5	4	Bỏ vốn nhiều nên đánh bắt ngày càng nhiều	4	13625		1		1	3		2		1	1		1	1	2		2	4	3	3	4	2
Trần Văn Vĩnh	Xã Thạch Hội	Thạch Hà	1	18° 20′ 39″	106° 1′ 6″	Ngư nghiệp	HT21.08	2	1	1	1	2		1432	1	5	3	2	2	2	3	3	5	5	4	Đánh bắt ngáy càng nhiều	4	135642		1		1	3		4		1	1		1	1	1		3	4	3	2	4	1
Trần Thị Hội	Xã Thạch Hội	Thạch Hà	1	18° 20′ 16″	106° 0′ 42″	Kinh doanh	HT21.09	2	2	2	2	124		1234	2	4	3	5	4	2	2	3	5	4	4		4	124563		1		2					1	1		1	1	1		2	4	3	3	4	1
Phạm Thị Thuận	Xã Thạch Hội	Thạch Hà	1	18° 20′ 49″	106° 1′ 12″	Ngư nghiệp	HT21.10	2	2	2	1	2		1342	1	4	2	3	3	2	2	3	5	4	1	Sự cố fosmosa	1	7135642	Sự cố Fosmosa	7	Sự cố Fosmosa	1	1		4		1	2		1	1	2		2	5	2	2	4	1
Lê Văn Phùng	Xã Thạch Văn	Thạch Hà	1	18° 21′ 30″	106° 0′ 38″	Ngư nghiệp	HT22.01	2	1	2	1	1		1423	1	5	3	4	3	99	3	3	5	4	1	Sản lượng đánh bắt giảm, giá trị sản phẩm giảm	1	123456		1		2			3		1	2		1	1	1		2	4	3	1	4	1
Lê Đăng Tiến	Xã Thạch Văn	Thạch Hà	1	18° 21′ 21″	106° 0′ 34″	Ngư nghiệp	HT22.02	2	2	2	2	124		1234	1	5	3	3	2	3	4	3	5	5	4		4	99		1		1	3		1		1	2		1	1	2		2	5	2	1	2	2
Lê Khắc Thuật	Xã Thạch Văn	Thạch Hà	1	18° 21′ 29″	106° 0′ 38″	Ngư nghiệp	HT22.03	2	1	1	1	1		1324	1	5	3	3	3	5	99	2	5	4	1		1	325614		1		1	99		99		1	2		1	1	2		2	5	3	1	3	3
Hồ Thị Liên	Xã Thạch Văn	Thạch Hà	1	18° 21′ 29″	106° 0′ 40″	Ngư nghiệp	HT22.04	1	1	1	1	2		1432	1	4	2	3	2	2	3	3	5	5	1	Đánh bắt được ít, sản phẩm không bán được	1	124365		1		2					1	4		1	0	99		3	4	2	1	5	1
Hoàng Văn Đệ	Xã Thạch Văn	Thạch Hà	1	18° 21′ 28″	106° 0′ 38″	Ngư nghiệp	HT22.05	2	2	2	2	1		1324	1	5	5	5	5	1	5	5	5	5	1	Sự cố fosmosa	1	7132546	Xả thải của fosmosa	7	do sự cố của fosmosa	2					1	2		1	1	2		2	5	2	1	2	2
Nguyễn Văn Lạc	Xã Thạch Văn	Thạch Hà	1	18° 21′ 3″	106° 0′ 20″	Ngư nghiệp	HT22.06	2	2	2	2	2		1423	1	4	3	3	3	2	3	3	5	5	4		4	123456		1		1	3		3		1	2		1	1	2		2	5	2	1	4	1
Hồ Phi Liêm	Xã Thạch Văn	Thạch Hà	1	18° 21′ 20″	106° 0′ 4″	Ngư nghiệp	HT22.07	2	1	2	2	2		1342	1	5	4	2	5	2	2	3	5	5	5	Thu mua hải sản để bán	4	134562		1		2					1	2		1	1	1		2	4	3	2	3	5
Mai Đức Đài	Xã Thạch Văn	Thạch Hà	1	18° 21′ 21″	106° 59′ 53″	Kinh doanh	HT22.08	2	1	2	2	2		1342	1	5	5	2	5	2	2	3	5	5	5	Bán được nhiều ngư cũ	5	13		1		1	2		2		1	99		1	1	1		2	99	3	2	3	1
Nguyễn Văn Trường	Xã Thạch Văn	Thạch Hà	1	18° 21′ 13″	106° 0′ 50″	Ngư nghiệp	HT22.09	2	1	1	1	2		1324	1	3	3	3	2	2	3	3	5	5	4		4	143625		1		1	3		2		1	2		1	1	2		2	99	2	1	2	3
Đậu Xuân Hợp	Xã Thạch Văn	Thạch Hà	1	18° 21′ 23″	106° 0′ 0″	Đóng thuyền	HT22.10	2	1	2	2	2		1342	1	5	3	2	3	2	2	3	5	5	5	Đóng được nhiều thuyền hơn	4	134652		1		1	3		5	Bình thường	1	2		1	1	2		2	4	3	3	3	2
Nguyễn Đình Định	Xã Thạch Trị	Thạch Hà	1	18° 22′ 29″	105° 59′ 52″	Ngư nghiệp	HT23.01	2	1	1	99	1		1432	1	5	3	3	3	2	3	3	5	4	1	giảm sản lượng, sản phẩm không bán được	1	162435		1		2					1	2		2	0	99		3	4	2	2	2	2
Nguyễn Thanh Khang	Xã Thạch Trị	Thạch Hà	1	18° 22′ 29″	105° 59′ 52″	Ngư nghiệp	HT23.02	2	2	2	2	2		4123	1	4	3	3	5	4	4	4	5	5	1	Sản lượng đánh bắt và giá thành sản phẩm giảm	1	124653		1		2					1	2		3	0	2		4	5	2	1	3	1
Nguyễn Phượng	Xã Thạch Trị	Thạch Hà	1	18° 22′ 22″	105° 59′ 42″	Ngư nghiệp	HT23.03	1	1	1	1	2		1324	1	5	3	3	4	3	2	3	5	4	4		4	316524		1		2					1	2		1	1	2		2	5	3	1	1	3
Nguyễn Thị Hương	Xã Thạch Trị	Thạch Hà	1	18° 22′ 13″	105° 59′ 40″	Ngư nghiệp	HT23.04	99	99	99	99	99		99	99	99	99	99	99	99	99	99	99	99	99		99	99		99		2					1	1		1	1	1		2	4	3	1	3	1
Nguyễn Xuân Hiển	Xã Thạch Trị	Thạch Hà	1	18° 22′ 19″	105° 59′ 43″	Ngư nghiệp	HT23.05	2	2	2	2	1		1432	1	4	4	3	5	3	3	3	5	5	4		4	123456		1		1	3		3		1	2		1	1	2		2	5	1	1	1	1
Lê Thị Hằng	Xã Thạch Trị	Thạch Hà	1	18° 22′ 17″	105° 59′ 42″	Ngư nghiệp	HT23.06	2	1	2	1	2		1324	1	5	4	3	4	3	3	4	5	5	4	Đánh bắt được nhiều	4	123654		1		1	2		2		1	1		1	1	1		2	4	3	1	3	2
Nguyễn Văn Trinh	Xã Thạch Trị	Thạch Hà	1	18° 22′ 22″	105° 59′ 44″	Ngư nghiệp	HT23.07	2	2	1	2	12		1243	1	5	3	3	3	2	2	3	5	5	4	Phương tiện đánh bắt hiện đại hơn	4	124356		1		1	2		2		1	2		1	1	2		2	5	1	1	2	1
Hoàng Văn Đàn	Xã Thạch Trị	Thạch Hà	1	18° 22′ 28″	105° 59′ 37″	Ngư nghiệp	HT23.08	2	0	0	0	1		1324	1	4	3	3	3	1	2	2	4	3	2	Sự cố fosmosa	2	145632		1		1	3		4		1	2		1	1	2		3	4	3	2	4	1
Nguyễn Thị Tâm	Xã Thạch Trị	Thạch Hà	1	18° 22′ 20″	105° 59′ 46″	Ngư nghiệp	HT23.09	2	1	1	0	1		1324	1	4	4	2	3	1	3	4	5	4	1	Do sự cố biển	1	13		1		2					1	2		1	1	2		3	5	3	2	4	2
Nguyễn Đình Hương	Xã Thạch Trị	Thạch Hà	1	18° 22′ 17″	105° 59′ 42″	Kinh doanh	HT23.10	2	1	2	2	2		1342	1	5	4	2	4	2	2	3	5	5	5	Sức mua ngư cũ ngày càng tăng	5	13		1		1	2		2		1	1		1	1	2		2	4	3	3	4	1
Trần Thị Ka	xã Thạch Hải	Thạch Hà	1	18o23'44"	105o58'20"	Ngư Nghiệp	HT24.01	0	0	0	0	2		3142	1	4	5	4	3	3	4	4	4	5	3		4	126345		1		1	3		2		1	2		3	1	2		3	4	2	1	2	1
Dương Thị Kim Anh	thôn Đại Hải,xã Thạch Hải	Thạch Hà	1	18o24'58"	105o58'25"	Ngư Nghiệp	HT24.02	2	2	2	2	2		1234	1	5	4	3	5	4	3	3	5	5	4		4	123546		1		1	3		3		1	2		1	1	2		2	4	2	1	2	1
Nguyễn Quốc Sinh	xã Thạch Hải	Thạch Hà	1	18o23'50"	105o58'25"	Ngư Nghiệp	HT24.03	1	1	1	1	2		2143	1	5	4	4	4	3	3	4	5	4	4		3	123546		1		1	1		2		1	2		1	1	2		3	4	99	1	3	4
Nguyễn Bá Thanh	thôn Đại Hải, xã Thạch Hải	Thạch Hà	1	18o24'007"	105o58'26"	Ngư Nghiệp	HT24.04	2	2	2	2	1		1432	1	5	4	3	5	3	3	3	5	5	4		4	123456		1		2					1	2		1	1	2		2	5	1	3	4	1
Nguyễn Thị Long	thôn Đại Hải, xã Thạch Hải	Thạch Hà	1	18o23'56"	105o58'28"	Ngư Nghiệp	HT24.05	2	2	2	2	1245		1243	1	4	2	3	4	3	2	3	5	5	3		3	123546		1		1	3		2		1	2		1	1	2		2	5	2	1	4	1
Nguyễn Thị Thái	xã Thạch Hải	Thạch Hà	1	18o23'55"	105o58'28"	Ngư Nghiệp	HT24.06	2	1	2	1	2		1342	1	5	4	2	2	1	1	3	5	4	4	sức mua mắm ruốc ngày càng nhiều	4	136245		1		1	2		4		1	2		1	1	1		2	3	3	3	4	2
Trần Anh Đạo	xã Thạch Hải	Thạch Hà	1	18o23'55"	105o58'29"	Ngư Nghiệp	HT24.07	2	1	2	2	1		1342	1	4	3	3	3	2	3	3	5	4	4	làm ruốc, nhu cầu sức mua ngày càng tăng	4	135246		1		1	1		2		1	2		2	1	2		2	3	3	4	4	1
Nguyễn Bá Đình	xã Thạch Hải	Thạch Hà	1	18o23'54"	105o58'51"	Ngư Nghiệp	HT24.08	2	1	2	2	2		1324	1	5	4	3	4	2	2	3	5	3	4	bán ruốc, muối càng tăng	4	132546		1		1	3		4		1	2		1	1	2		2	5	3	1	3	2
Đậu Xuân Bính	xã Thạch Hải	Thạch Hà	1	18o23'47"	105o58'13"	Kinh doanh	HT24.09	2	2	2	2	1		4312	1	5	5	5	5	5	5	1	5	3	2		1	413562		4		1	1		1		1	2		1	1	2		2	2	2	2	4	1
Hồ Thị Tuyết	xã Thạch Hải	Thạch Hà	1	18o23'50"	105o58'26"	Kinh doanh	HT24.10	2	1	2	2	1		2134	1	4	2	3	2	2	3	3	5	4	1		1	315624		7		1	3		1		1	2		1	1	2		3	4	3	2	4	2
Lưu Văn Thủy	Xã Thạch Khê	Thạch Hà	1	18o23'00"	105o56'5"	Ngư Nghiệp	HT25.01	2	1	1	2	1		1342	1	5	4	4	5	4	5	5	5	4	4		4	415236		1		1	1		2		1	2		1	1	2		2	4	3	1	4	2
Phạm Thị Lan	Xã Thạch Khê	Thạch Hà	1	18o23'08"	105o57'02"	Ngư Nghiệp	HT25.02	1	1	1	1	2		1432	1	5	4	4	3	4	3	3	5	4	4		4	134562		1		1	4		2		1	2		1	1	2		3	4	2	1	3	1
Đào Thị Vinh	thôn Phúc Thanh, xã Thạch Khê	Thạch Hà	1	18o22'59.130"	105o56'3.05"	Ngư Nghiệp	HT25.03	2	1	1	1	124		1234	1	3	2	3	4	3	3	3	5	3	3		3	123456		1		2					1	2		1	1	12		3	4	3	2	4	1
Lưu Văn Sơn	thôn Phúc Thanh, xã Thạch Khê	Thạch Hà	1	18o25'59.145"	105o56'3.09"	Ngư Nghiệp	HT25.04	2	2	2	2	24		1234	1	5	4	3	2	1	3	5	4	3	3		3	124356		1		1	2		2		1	2		2	1	2		2	5	3	2	5	1
Lưu Thăng Long	thôn Phúc Thanh, Xã Thạch Khê	Thạch Hà	1	18o22'58.127"	105o56'3.03"	Ngư Nghiệp	HT25.05	2	2	2	2	2		1423	1	5	4	4	5	3	3	3	5	5	3		4	123456		1		1	3		3		1	1		1	1	2		2	5	2	1	2	1
Bùi Văn Thái	xã Thạch Khê	Thạch Hà	1	18o22'16"B	105o56'05"Đ	Ngư Nghiệp	HT25.06	2	2	2	2	1		1324	1	5	2	3	3	1	5	5	5	4	1	do sự cố fomasa	1	7342165		7		1	1		2		1	2		1	1	2		2	5	2	2	4	1
Đào Viết Thi	xã Thạch Khê	Thạch Hà	1	18o22'57"	105o56'561"	Ngư Nghiệp	HT25.07	1	1	1	1	2		1432	1	5	4	3	4	3	3	3	5	4	4		4	134562		1		1	3		5		1	2		1	1	2		3	4	2	1	3	1
Đào Viết Quynh	thôn Phúc Thanh, xã Thạch Khê	Thạch Hà	1	18o22'57.44"	105o56'1.384"	Ngư Nghiệp	HT25.08	2	2	2	2	4		1432		5	4	4	5	3	3	3	5	5	3		4	123456		1		1	1		1		1	2		1	1	2		2	4	3	3	3	1
Nguyễn Thị Lý	xã Thạch Khê	Thạch Hà	1	18o23'0"	105o56'6"	Ngư Nghiệp	HT25.09	2	1	1	1	2		1423	1	5	3	3	5	4	4	5	5	5	4	bán được nhiều tôm cá	4	135624		1		1	2		2		1	1		1	1	1		2	4	3	1	4	3
Nguyễn Văn Đào	Xã Thạch Khê	Thạch Hà	1	18o23'0"	105o56'6"	Ngư Nghiệp	HT25.10	2	1	2	2	2		1342	1	5	4	2	2	2	3	3	5	5	5	mở rộng quy mô và nâng cao kĩ thuật chăn nuôi thủy hải sản	4	132456		1		1	1		1		1	2		1	1	1		2	4	3	1	3	1
Trần Đình Hùng	Xã Thạch Bàn	Thạch Hà	1	18° 22′ 30″	105° 55′ 32″	Ngư nghiệp	HT26.01	2	1	1	1	1		1234	1	4	4	3	4	1	1	2	5	4	3		3	143562		1		1	2		3		1	2		1	1	1		2	5	3	1	2	2
Võ Thị Thể	Xã Thạch Bàn	Thạch Hà	1	18° 22′ 27″	105° 55′ 31″	Ngư nghiệp	HT26.02	1	1	0	1	2		1234	1	4	3	3	1	1	2	3	5	5	3		3	125346		1		2					1	2		1	1	2		3	5	3	2	4	2
Trần Văn Phượng	Xã Thạch Bàn	Thạch Hà	1	18° 22′ 27″	105° 55′ 31″	Ngư nghiệp	HT26.03	2	1	1	0	1		1234	1	4	2	4	3	1	1	4	4	4	1		1	146		1		2					1	2		1	1	2		2	5	2	2	4	1
Nguyễn Thị Thuận	Xã Thạch Bàn	Thạch Hà	1	18° 25′ 31″	105° 56′ 13″	Ngư nghiệp	HT26.04	2	1	1	0	1		1324	1	5	5	5	3	1	2	5	5	5	1		1	13		1		2	1		1		1	2		1	1	2		2	5	3	2	4	1
Nguyễn Thị Lý	Xã Thạch Bàn	Thạch Hà	1	18° 25′ 30″	105° 56′ 17″	Làm muối	HT26.05	0	0	0	0	99		1432	1	5	3	3	4	3	3	3	5	3	4		4	125634		1		2					1	2		2	1	2		3	4	2	1	2	2
Phạm Xuân Châu	Xã Thạch Bàn	Thạch Hà	1	18° 25′ 34″	105° 56′ 3″	Ngư nghiệp	HT26.06	2	1	1	1	1		1324	1	4	3	2	1	2	2	4	5	4	1		1	145236		1		2					1	2		1	1	2		3	4	3	2	2	1
Ngô Thị Kim	Xã Thạch Bàn	Thạch Hà	1	18° 25′ 34″	105° 56′ 2″	Công nhân	HT26.07	2	2	2	2	2		1423	1	3	4	4	5	4	4	4	5	5	4		4	123456		1		1	3		1		2	2		2	1	2		2	3	2	5	2	1
Lâm Bá Hải	Xã Thạch Bàn	Thạch Hà	1	18° 25′ 24″	105° 56′ 10″	Kinh doanh	HT26.08	2	1	2	2	2		1324	1	5	3	3	3	2	2	3	5	2	4	Sức mua hàng tăng	4	13		1		1	1		2		1	1		1	1	1		3	2	3	5	99	1
Phan Thị Hạnh	Xã Thạch Bàn	Thạch Hà	1	18° 25′ 20″	105° 56′ 8″	Kinh doanh	HT26.09	2	1	2	2	3		1324	1	5	4	2	2	2	2	3	5	5	5	Sức mua hàng tăng	4	13		1		1	2		2		1	1		1	1	2		1	4	3	2	4	1
Trần Thị Hà	Xã Thạch Bàn	Thạch Hà	1	18° 25′ 23″	105° 56′ 8″	Ngư nghiệp	HT26.10	2	1	2	2	2		1324	1	5	3	3	2	3	2	2	5	5	3	Sức khỏe không ổn định	4	13		1		2					1	3		1	1	1		2	4	3	3	4	1
Trần Hữu Thung	Xã Thạch Lạc	Thạch Hà	1	18° 0′ 32″	105° 27′ 38″	Công nhân	HT27.01	2	1	0	1	123		1243	1	4	3	2	3	3	2	3	4	3	3		3	124536		1		1	2		3		1	13		1	1	2		2	5	1	1	2	4
Trần Thị Cử	Xã Thạch Lạc	Thạch Hà	1	18° 23′ 37″	105° 58′ 47″	Ngư nghiệp	HT27.02	2	2	2	2	1		1243	1	5	5	4	5	4	5	5	5	5	5		5	143256		1		2	99		99		1	1		1	1	1		2	5	3	2	3	1
Nguyễn Văn Lý	Xã Thạch Lạc	Thạch Hà	1	18° 20′ 19″	106° 29′ 32″	Ngư nghiệp	HT27.03	1	2	1	1	2		2341	1	4	3	2	2	2	3	2	5	5	4		4	134256		1		1	2		3		1	2		1	1	12		2	5	1	1	2	3
Bùi Đức Cường	Xã Thạch Lạc	Thạch Hà	1	18° 23′ 37″	105° 58′ 48″	Kinh doanh	HT27.04	2	1	2	1	2		1342	1	5	3	3	2	3	2	3	5	5	3		4	136452		1		2					1	2		1	1	2		2	5	3	1	4	3
Nguyễn Thị Mỹ	Xã Thạch Lạc	Thạch Hà	1	18° 23′ 20″	105° 58′ 58″	Ngư nghiệp	HT27.05	2	2	2	2	2		1423	1	5	4	4	3	3	3	4	5	5	4		4	123456		1		1	3		3		1	2		1	1	2		2	5	1	1	2	1
Nguyễn Huân	Xã Thạch Lạc	Thạch Hà	1	18° 23′ 18″	105° 58′ 52″	Ngư nghiệp	HT27.06	2	2	2	2	2		1423	1	5	3	4	5	3	3	3	5	5	4		4	123456		1		2					1	2		1	1	2		2	5	1	1	2	3
Trần Văn Danh	Xã Thạch Lạc	Thạch Hà	1	18° 23′ 31″	105° 58′ 43″	Ngư nghiệp	HT27.07	2	2	2	2	1		1324	1	5	5	4	5	4	4	5	5	5	4		4	143256		1		1	2		1		1	1		1	1	1		2	4	3	3	4	1
Ngô Thị Hà	Xã Thạch Lạc	Thạch Hà	1	18° 23′ 5″	105° 58′ 48″	Làm ruộng	HT27.08	2	1	1	1	2		2314	1	5	5	3	3	1	2	5	4	3	1		1	7312564	Sự cố Fosmosa	7	Sự cố Fosmosa	1	3		1		1	3		1	1	2		3	4	3	2	4	1
Trần Thị Miện	Xã Thạch Lạc	Thạch Hà	1	18° 22′ 10″	105° 57′ 56″	Ngư nghiệp	HT27.09	2	2	2	2	2		1342	1	5	3	3	4	3	4	3	4	5	4	Số lượng cá nhiều	2	146523		1		2					1	2		4	0	2		2	4	2	1	2	1
Nguyễn Thị Ân	Xã Thạch Lạc	Thạch Hà	1	18° 23′ 36″	105° 58′ 46″	Ngư nghiệp	HT27.10	2	2	2	2	1		1234	1	5	5	5	5	5	5	5	5	5	5	Đánh bắt được nhiều hơn	4	143256		1		2			99		1	1		1	1	1		2	4	3	3	3	1
Dương Thanh Khiêm	Thịnh Lộc	Lộc Hà	1	18:39:53	4 days, 9:52:07	Làm ruộng	HT28.01	1	0	0	1	1		4231	1	4	2	2	4	5	4	4	3	2	3		3	153264		1		1	3		2		1	2		2	1	2		3	2	4	2	4	3
Lê Công Sinh	Thịnh Lộc	Lộc Hà	1	18:21:55	4 days, 9:53:26	Làm ruộng	HT28.02	2	1	1	1	12		1423	1	5	4	4	5	4	4	4	3	2	2	sản lượng đánh bắt giảm, thủy hải sản gần bờ giảm	3	164532		1		2					1	2		2	1	2		3	3	3	3	4	1
Nguyễn Văn Thọ	Thịnh Lộc	Lộc Hà	1	18:30:55	4 days, 9:52:26	Đánh bắt thủy sản	HT28.03	2	1	2	2	12		3124	1	4	99	1	5	3	99	2	5	5	2		2	135624		1		1	3		2		2	2		1	1	2		2	5	2	1	2	4
Dương Văn Đức	Thịnh Lộc	Lộc Hà	1	18:30:59	4 days, 9:52:21	Đánh bắt thủy sản	HT28.04	1	0	0	1	1		1234	1	3	4	2	5	4	3	4	5	4	3		3	123465		1		1	3		3		1	2		1	1	5		3	5	3	3	3	2
Lê Văn Hùng	Thịnh Lộc	Lộc Hà	1	18:30:38	4 days, 9:52:17	Chế biến thủy sản	HT28.05	2	2	2	2	1		1234	1	5	3	4	5	3	3	5	5	5	2		2	136245		1		2					1	1		1	1	2		2	5	1	1	3	1
Lê Doãn Bắc	Thịnh Lộc	Lộc Hà	1	18:31:07	4 days, 9:52:09	Đánh bắt hải sản	HT28.06	2	1	2	2	2		1423	1	4	3	99	5	2	99	1	5	3	3		3	134265		1		1	1		2		1	2		1	1	2		2	4	2	1	3	5
Lê Thị Hấn	Thịnh Lộc	Lộc Hà	1	18:27:16	4 days, 9:51:44	Đánh bắt thủy hải sản	HT28.07	2	2	2	1	2		1324	1	4	3	4	4	2	2	4	5	4	3		3	132654		1		1	4		2		1	2		2	1	2		3	4	2	1	3	4
Nguyễn Văn Hà	Thịnh Lộc	Lộc Hà	1	18:30:41	4 days, 9:52:21	Đi biển	HT28.08	2	2	2	2	1		1324	1	5	5	4	4	4	4	4	5	4	1	ảnh hưởng của Formosa	1	123654		1		2					1	1		1	1	2		3	5	2	1	3	1
Võ Hồng Thường	Thịnh Lộc	Lộc Hà	1	18:30:55	4 days, 9:52:15	Đánh bắt thủy sản biển, đi biển	HT28.09	2	1	2	2	2		1234	1	5	3	2	4	99	1	99	5	5	2	ảnh hưởng của Formosa	2	123456		1		1	3		4		1	2		2	0	2		3	4	4	1	4	4
Võ Hồng Thịnh	Thịnh Lộc	Lộc Hà	1	18:31:08	4 days, 9:52:10	Đi biển, đánh bắt	HT28.10	2	1	2	1	1		1324	1	5	3	4	4	2	2	4	5	5	3		3	132654		1		1	1		2		1	2		2	1	2		2	5	2	1	3	4
Lê Thị Lành	Thạch Kim	Lộc Hà	1	18:21:02	4 days, 9:52:58	Kinh doanh thủy sản	HT29.01	2	1	2	2	1		1342	1	3	2	2	5	3	2	3	5	5	3		3	142365		1		1	3		3		1	1		1	1	2		2	5	3	2	2	2
Nguyễn Ngọc Lợi	Thạch Kim	Lộc Hà	1	18:27:14	4 days, 9:55:01	Kinh doanh	HT29.02	2	2	2	2	3		1432	1	5	5	4	5	4	4	5	3	1	3		2	136254		1		99	99		99		1	2		1	1	2		1	4	2	2	2	1
Nguyễn Đình Bình	Thạch Kim	Lộc Hà	1	18:27:32	4 days, 9:55:03	Kinh doanh chế biến thủy sản	HT29.03	2	1	2	2	1		1423	1	5	2	2	4	5	4	5	4	5	3		3	13244		1		2					1	2		1	99	99		99	99	3	1	5	1
Trần Xuân Triều	Thạch Kim	Lộc Hà	1	18:27:32	4 days, 9:54:59	Chế biến thủy sản (nướng cá)	HT29.04	2	2	2	2	1		1324	1	4	4	5	5	2	3	5	5	5	1		1	132654		1		1	3		2		1	2		2	1	2		2	5	2	1	4	4
Nguyễn Văn Nghing	Thạch Kim	Lộc Hà	1	18:27:32	4 days, 9:54:53	Thợ Thủ công nghiệp	HT29.05	2	2	2	2	12		1243	1	4	3	4	5	2	2	4	5	2	1		1	124635		136		1	2		2		1	2		2	1	1		2	4	1	1	3	4
Lê Ngọc Thái	Thạch Kim	Lộc Hà	1	18:27:32	4 days, 9:55:03	Buôn bán ruốc, hải sản khô nhỏ lẻ	HT29.06	2	1	2	2	2		4132	1	2	3	99	2	99	1	4	5	3	2		2	146532		1		99	99		2		1	2		1	1	2		1	4	2	2	2	2
Trần Thị Nguyệt	Thạch Kim	Lộc Hà	1	18:27:32	4 days, 9:55:00	Buôn bán hàng khô	HT29.07	2	2	2	2	3		1324	1	5	4	4	4	2	3	4	5	5	2		2	163254		1		1	3		2		1	3		2	1	3		2	4	2	1	3	4
Nguyễn Thị Loan	Thạch Kim	Lộc Hà	1	18:22:03	4 days, 9:53:32	Công nhân chế biến thủy hải sản	HT29.08	2	1	2	2	1		1432	1	5	3	1	5	4	2	4	5	5	3		3	142365		1		1	2		3		1	4		1	1	2		3	5	3	1	2	2
Phạm Thị Thắm	Thạch Kim	Lộc Hà	1	18:26:50	4 days, 9:53:22	Chế biến hải sản	HT29.09	2	2	2	2	123		1423	1	5	3	5	5	3	4	5	5	5	3		1	1276345	đánh bắt bằng các phương pháp hủy diệt	1		1	2		3		1	1		1	1	2		2	5	2	1	4	1
Nguyễn Văn Bình	Thạch Kim	Lộc Hà	1	18:27:30	4 days, 9:55:07	Kinh doanh hải sản khô	HT29.10	1	1	1	1	2		1342	1	5	5	5	5	5	5	5	5	5	2	sản lượng thu gom được giảm	2	163245		1		1					1	2		1	1	2		3	4	3	2	2	1
Lê Viết Huy	Thạch Bằng	Lộc Hà	1	18:27:10	4 days, 9:54:20	KD hải sản khô + sứa tươi	HT30.01	2	2	2	2	1		1324	1	5	5	5	5	5	5	5	5	5	4		3	132654		1		2					1	1		1	1	2		3	5	2	1	1	1
Nguyễn Thị Tú	Thạch Bằng	Lộc Hà	1	18:27:28	4 days, 9:54:41	Đánh bắt hải sản	HT30.02	2	2	2	2	12		1243	2	5	3	3	5	2	3	4	5	5	1	Do hoạt động của con người làm mt ngày càng ô nhiễm hơn dẫn đến năng suất đánh bắt giảm	1	142635		1		2			3		1	12		1	1	12		1	4	1	1	3	4
Nguyễn Xuân Viết	Thạch Bằng	Lộc Hà	1	18:27:31.681000	4 days, 9:54:39.367000	Đánh bắt hải sản	HT30.03	2	1	2	2	1		4123	1	2	1	4	5	3	99	99	5	5	2	Thấy biển đỏ	2	132456		1		2					99	2		1	1	2		2	4	3	2	4	5
Trần Thị Minh	Thạch Bằng	Lộc Hà	1	18:27:34	4 days, 9:54:36	Nông nghiệp, Hàu, Hến	HT30.04	2	1	2	1	2		1324	1	5	4	4	4	2	3	5	4	3	2	thấy lượng cá giảm	3	136254		1		1	3		2		1	2		2	1	2		3	3	2	2	1	4
Mai Ngọc Thường	Thạch Bằng	Lộc Hà	1	18:27:11	4 days, 9:54:21	Kinh doanh, buôn bán	HT30.05	2	1	1	2	2		1324	1	5	4	4	4	2	2	5	4	4	2	môi trường biển có dấu hiệu ô nhiễm bởi cá chết, đánh bắt ngày càng giảm	3	136254		1		2					1	2		2	1	2		3	4	2	3	3	1
Lê Thị Thủy	Thạch Bằng	Lộc Hà	1	18:27:23	4 days, 9:54:42	Nông nghiệp	HT30.06	1	0	1	1	2		4123	1	3	99	99	4	5	2	1	4	2	2		2	162345		1		2			4		1	2		3	1	2		3	3	3	1	3	5
Mai Ngọc Thạch	Thạch Bằng	Lộc Hà	1	18:27:23	4 days, 9:54:21	Chế biến hải sản	HT30.07	2	2	2	2	2		1423	1	5	3	2	4	4	2	3	5	5	3	chưa có biến động gì	3	124365		1		1	3		3		1	2		1	1	2		2	5	2	1	2	1
Hoàng Thị Thảo	Thạch Bằng	Lộc Hà	1	18:22:03	4 days, 9:53:32	Buôn bán thủy hải sản	HT30.08	2	1	2	2	1		1432	1	5	3	2	3	4	2	4	4	5	3	chưa xảy ra biến động	3	132465		1		2			3		1	4		2	1	4		3	4	3	3	2	2
Nguyễn Thị Ngọc	Thạch Bằng	Lộc Hà	1	18:27:22	4 days, 9:54:42	Đánh bắt thủy hải sản	HT30.09	2	1	2	2	2		4132	1	2	1	99	5	4	99	3	5	5	2	do môi trường biển ngày càng suy giảm	2	162345		1		2			2		1	2		1	1	2		2	4	2	1	4	1
Phan Đình Vinh	Thạch Bằng	Lộc Hà	1	18:27:23	4 days, 9:54:22	Cán bộ	HT30.10	2	2	2	2	2		1342	1	4	3	2	4	3	2	4	2	1	3	không có biến động	3	132564		1		1	1		2		1	2		2	1	2		3	2	3	4	5	1
Đặng Quốc Ảnh	Xã Cẩm Dương	Cẩm Xuyên	1	18:18:06	106 o2'28 ''	Làm nông và đánh bắt chế biến ruốc	HT31.01	2	1	2	1	2		1324	1	4	4	4	4	2	3	4	4	2	2	Tôm tép ít, màu nước thay đổi	2	123654		1		1	3		2		1	2		1	1	2		3	3	2	1	3	4
Võ Thị Thu	Xã Cẩm Dương	Cẩm Xuyên	1	18:17:54	106 o2'37 ''	Nông nghiệp và đi biển	HT31.02	1	1	1	1	2		1243	1	5	5	5	5	5	5	5	4	3	2		2	136245		1		99	99		99		99	99		99	1	2		3	3	2	1	1	1
Phan Thị Liên	Xã Cẩm Dương	Cẩm Xuyên	1	18:18:19	106 o2'13 ''	Làm ruộng	HT31.03	1	1	1	1	2		1342	1	5	4	5	5	5	5	5	2	1	3		3	136245		1		2					1	2		2	1	2		3	2	3	5	3	1
Nguyễn Thị Hồng	Xã Cẩm Dương	Cẩm Xuyên	1	18:18:02	106 o2'29 ''	Làm ruộng	HT31.04	2	1	1	0	5		1243	1	5	2	3	5	1	2	2	5	1	1		1	162345		1		2					1	2		2	1	2		1	2	2	1	3	4
Bùi Thị Muôn	Xã Cẩm Dương	Cẩm Xuyên	1	18:18:02	106 o2'36 ''	Làm ruộng	HT31.05	1	0	1	1	2		1324	2	4	2	2	3	2	2	2	1	1	3		3	164235		1		2					1	4		3	0	99		5	1	5	5	3	3
Bùi Vĩnh Tựu	Xã Cẩm Dương	Cẩm Xuyên	1	18:18:20	106 o2'15 ''	Làm ruộng	HT31.06	2	1	2	2	2		4312	1	4	1	99	5	99	3	2	5	2	2	Bắt được ít hơn, cá có giảm	2	134256		1		1	2		2		1	2		2	1	2		2	4	3	2	4	5
Đặng Quốc Nghi	Xã Cẩm Dương	Cẩm Xuyên	1	18:18:03	106 o2'32 ''	Ngư nghiệp	HT31.07	2	2	1	1	1		1243	1	4	3	2	5	2	3	2	5	2	1		1	146523		1		2					1	1		1	1	1		1	4	1	1	3	4
Hoàng Công Lợi	Xã Cẩm Dương	Cẩm Xuyên	1	18:18:03	106 o2'37 ''	Giaó viên nghỉ hưu	HT31.08	2	2	2	2	2		1423	1	5	2	3	5	2	3	4	1	1	3		3	612345		7	Khai thác khoáng sản	1	3		3		1	2		2	1	2		3	2	3	5	3	1
Đặng Quốc Trữ	Xã Cẩm Dương	Cẩm Xuyên	1	18:18:02	106 o2'29 ''	Về hưu	HT31.09	2	2	2	2	2		1324	1	5	4	4	5	3	3	5	3	1	3		3	123654		1		1	2		2		1	2		3	1	2		3	3	2	2	3	4
Bùi Vĩnh Kỳ	Xã Cẩm Dương	Cẩm Xuyên	1	18:18:10	106 o2'43 ''	Làm ruộng	HT31.10	2	1	2	2	2		4132	1	4	3	99	5	99	2	1	5	1	3	Không	3	126345		1		2					1	2		1	1	2		2	99	99	1	4	1
Bùi Quang Dũng	Xã Cẩm Nhượng	Cẩm Xuyên	1	18:18:17	106o6'3''	Ngư nghiệp	HT32.01	2	2	1	2	2		1423	1	3	5	4	2	99	1	99	99	5	5	Số lương cá tăng nhiều	5	123456		1		2					1	2		1	1	2		2	4	2	12	3	5
Nguyễn Thị Hằng Nga	Xã Cẩm Nhượng	Cẩm Xuyên	1	18:20:27	106o6'3''	Kinh doanh giải khát ven biển	HT32.02	2	2	2	2	2		1324	1	5	4	4	4	3	3	5	4	5	4	Tôm cá nhiều sau giảm dần, màu nước thay đổi	3	123654		1		1	2		3		1	4		1	1	4		3	4	3	1	2	4
Phan Đình Duấn	Xã Cẩm Nhượng	Cẩm Xuyên	1	18:16:09	106o6'32''	Ngư nghiệp	HT32.03	2	2	2	2	2		1324	1	5	4	4	4	2	2	4	4	4	3		3	132654		1		1	99		2		1	2		1	1	2		3	4	2	1	1	4
Nguyễn Tiến Cảnh	Xã Cẩm Nhượng	Cẩm Xuyên	1	18:16:10	106o6'27''	Ngư nghiệp	HT32.04	2	1	2	1	1		1234	1	5	4	2	3	2	1	3	5	2	1		1	145236		1		2					1	1		1	1	1		1	4	1	1	2	4
Phan Thị Hương	Xã Cẩm Nhượng	Cẩm Xuyên	1	18:16:18	106o6'21''	Ngư nghiệp	HT32.05	2	1	2	2	2		1432	1	5	4	3	5	3	4	3	5	5	4	Hải sản đánh bắt được nhiều hơn, giá cả cao hơn, thị trường rộng hơn	3	142635		1		1	2		3		1	2		2	1	2		3	5	3	1	2	1
Nguyễn Thị Tình	Xã Cẩm Nhượng	Cẩm Xuyên	1	18:16:25	106o6'02''	Kinh doanh giải khát ven biển	HT32.06	2	1	2	2	4		1324	1	5	5	3	5	2	2	3	5	5	5	Số lươợng người du lịch ngày càng tăng	3	162345		1		1	2		3		1	2		1	1	2		2	5	4	1	2	2
Hà Thị Liễu	Xã Cẩm Nhượng	Cẩm Xuyên	1	18:16:07	106o6'02''	Về hưu	HT32.07	2	2	1	1	2		1234	1	5	5	5	5	5	5	5	4	2	3	Từ 4/2014 nước biển có dấu hiệu đổi màu, xh cá, mực, hầu chết	3	132654		1		2					1	2		2	1	2		3	3	3	3	3	1
Bùi Thị Liên	Xã Cẩm Nhượng	Cẩm Xuyên	1	18:20:10	105o53'11"	Ngư nghiệp	HT32.08	2	1	2	2	2		1234	1	5	4	2	99	3	1	99	5	5	3	Không	3	134256		1		1	3		3		1	2		1	1	2		3	5	3	1	2	5
Nguyễn Thị Phương	Xã Cẩm Nhượng	Cẩm Xuyên	1	18:16:25	106o5'59"	Ngư nghiệp	HT32.09	2	2	1	1	1		1234	1	5	4	4	5	5	4	5	5	5	99	4/2016: Biển ngày càng ít cá, sau đó thì mất hẳn, xh thủy hải sản chết	1	132654		1		2					1	1		1	1	2		2	5	2	1	1	1
Dương Đình Dũng	Xã Cẩm Nhượng	Cẩm Xuyên	1	18:16:07	106o6'30"	Buôn bán thủy hải sản	HT32.10	2	2	1	1	2		1324	1	5	5	5	5	5	5	5	5	5	3		3	136524		1		2					99	2		1	1	2		3	5	1	1	2	99
Lê Văn Nghiêm	TT Thiên Cầm	Cẩm Xuyên	1	18:16:19	106o6'16"	Ngư nghiệp	HT33.01	1	1	1	1	1		1234	1	5	5	5	5	5	5	5	5	5	2		2	132654		1		2					1	1		1	1	2		3	5	2	1	3	1
Lê Thị Đỉnh	TT Thiên Cầm	Cẩm Xuyên	1	18:16:58	106o4'57"	Ngư nghiệp	HT33.02	2	2	1	1	1		1324	1	5	4	5	5	4	4	5	5	5	4	Cá càng ngày càng ít, từ 4/2010 trở lại đây cá sụt giảm nhiều	3	123654		1		2					1	1		1	1	2		2	5	1	1	3	1
Lê Thị Phượng	TT Thiên Cầm	Cẩm Xuyên	1	18:17:30	106o4'72"	Ngư nghiệp	HT33.03	2	1	1	1	1		2134	1	5	2	3	5	1	2	2	5	5	1		1	146532		1		1	1		1		1	1		1	1	1		1	4	1	1	3	4
Tô Đức Vọng	TT Thiên Cầm	Cẩm Xuyên	1	18:20:10	105o53'11"	Kinh doanh nhà hàng ven biển	HT33.04	2	2	2	2	1		1342	1	5	5	3	5	4	3	3	5	5	4	Đời sống người dân tăng lên do du lịch biển nhiều hơn	3	142365		1		1	1		3		1	2		1	1	2		2	4	4	4	2	2
Phan Thị Lương	TT Thiên Cầm	Cẩm Xuyên	1	18:16:42	106o4'27"	Ngư nghiệp	HT33.05	2	1	1	0	1		1243	1	5	3	2	5	1	3	2	5	5	1	Ảnh hưởng của Formosa	1	162345		1		1	1		1		1	1		1	1	4		1	4	1	1	3	4
Nguyễn Thị Lộc	TT Thiên Cầm	Cẩm Xuyên	1	18:16:49	106o4'58"	Kinh doanh hải sản	HT33.06	2	1	2	2	1		1432	1	1	2	3	1	2	2	99	5	5	1	Sản lượng cá ngày càng giảm, sản lượng tiêu thụ giảm mạnh	99	136245		1		2					1	2		1	1	2		2	5	3	1	3	99
Nguyễn Thị Vân	TT Thiên Cầm	Cẩm Xuyên	1	18:17:22	106o4'46"	Kinh doanh nhà hàng	HT33.07	2	2	1	1	2		1234	1	5	4	4	4	4	4	5	5	5	1	Đánh bắt được ngày càng ít, nước đổi màu, xh thủy hải sản chết	2	136245		1		2					1	2		1	1	2		2	5	2	2	3	1
Nguyễn Thị Lĩnh	TT Thiên Cầm	Cẩm Xuyên	1	18:17:22	106 o 4 ' 48 "	Ngư nghiệp	HT33.08	2	2	1	2	2		4312	1	5	4	2	3	99	1	99	5	5	2	Thấy cá chết, nước biển đổi màu đỏ	2	123546		1		1	1		2		1	2		1	1	2		2	4	1	1	4	5
Trần Xuân Kính	TT Thiên Cầm	Cẩm Xuyên	1	18:17:20	106o 4 ' 51 "	Ngư nghiệp	HT33.09	2	1	2	2	1		1423	1	5	3	99	4	1	99	2	5	5	2	Thấy cá chết	2	165234		1		1	1		2		1	2		1	1	2		1	4	2	1	3	5
Nguyễn Thị Hường	TT Thiên Cầm	Cẩm Xuyên	1	18:16:58	106o 4 ' 44 "	Ngư nghiệp	HT33.10	1	1	1	1	2		1324	1	5	5	5	5	5	5	5	5	5	1	Cá thì ít đi, cá bắt về không thể tiêu thụ	1	135624		1		2					1	2		1	1	2		2	5	2	1	3	1
Trần Văn Xuyến	Xã Cẩm Hòa	Cẩm Xuyên	1	18:19:34	106o 2 ' 4 "	Ngư nghiệp	HT34.01	2	2	2	2	1		1324	1	5	4	4	4	2	2	5	5	5	4	Cá chết ngày càng nhiều, màu nước thay đổi	3	132654		1		1	2		2		1	2		1	1	2		2	5	2	1	2	4
Nguyễn Thị Phương	Xã Cẩm Hòa	Cẩm Xuyên	1	18:19:35	106o 2 ' 3 "	Ngư nghiệp	HT34.02	2	1	1	0	1		1234	1	4	3	2	5	2	2	3	5	4	5		3	124563		1		2					1	1		1	1	2		1	4	1	1	3	5
Trịnh Thị Kiến	Xã Cẩm Hòa	Cẩm Xuyên	1	18:19:05	106o1'41"	Nông nghiệp	HT34.03	1	1	1	2	1		4312	1	99	99	2	5	4	3	1	5	3	2	Cá bắt được ít hơn các năm trước	2	164325		1		2					1	2		2	1	2		3	2	3	2	5	5
Trần Thị Nhi	Xã Cẩm Hòa	Cẩm Xuyên	1	18:19:33	106o1'60"	Ngư nghiệp	HT34.04	2	1	2	2	2		4132	1	5	2	3	4	1	99	99	5	5	3	Không	3	134256		1		2					1	2		1	1	2		3	5	3	1	4	5
Dương Thị Phương	Xã Cẩm Hòa	Cẩm Xuyên	1	18:19:40	106o2'10"	Ngư nghiệp	HT34.05	2	1	1	2	1		1432	1	5	3	3	5	2	2	3	4	4	3		3	124365		1		1	2		3		1	4		1	1	2		3	4	3	3	4	2
Nguyễn Thị Hạnh	Xã Cẩm Hòa	Cẩm Xuyên	1	18:19:42	106o2'10"	Ngư nghiệp	HT34.06	2	2	1	1	1		2134	1	5	5	5	5	5	5	5	5	4	34	Nước đổi màu, xh cá chết, tính đến nay lượng cá phục hồi không đáng kể	3	132645		1		2					1	2		1	1	2		3	3	3	3	3	2
Hoàng Thị Diện	Xã Cẩm Hòa	Cẩm Xuyên	1	18:19:40	106o2'14"	Ngư nghiệp	HT34.07	1	1	1	1	2		1423	99	5	5	5	5	5	5	5	5	4	1	Biển không còn cá	1	132654		1		2					1	1		1	1	2		3	5	2	1	3	1
Trần Văn Dũng	Xã Cẩm Hòa	Cẩm Xuyên	1	18:19:40	106o2'13"	Ngư nghiệp	HT34.08	2	2	2	2	1		1234	1	4	4	4	4	4	4	4	5	4	1	Biển không còn cá	1	132465		1		2					1	1		1	1	2		3	5	2	1	3	1
Lê Thị Dung	Xã Cẩm Hòa	Cẩm Xuyên	1	18:19:39	106o0'54"	Lao động tự do	HT34.09	2	0	1	2	1		1423	1	4	2	2	4	2	3	4	4	3	3		3	1235		1		1	3		2		1	2		1	1	2		2	3	3	3	3	1
Trần Vĩnh Tạo	Xã Cẩm Hòa	Cẩm Xuyên	1	18:19:34	106o2'1"	Ngư nghiệp	HT34.10	2	2	2	2	1		1324	1	4	4	4	4	2	2	4	5	5	4	Cá chết nhưng ít hơn nhiều so với sự cố Formosa	3	162354		1		99	99		99		1	2		2	1	2		3	5	2	1	3	4
Trần Xuân Lệ	Xã Cẩm Lĩnh	Cẩm Xuyên	1	18:15:06	106o7'9''	Ngư nghiệp	HT35.01	2	2	2	2	1		1432	1	5	4	3	5	4	4	5	5	5	3		3	123		1		1	1		2		1	2		1	1	2		3	5	3	1	2	1
Lê Thị Phương	Xã Cẩm Lĩnh	Cẩm Xuyên	1	18:15:15	106o7'25''	Ngư nghiệp	HT35.02	2	1	1	2	2		1324	1	5	4	2	3	1	2	3	5	5	1		1	123546		1		2					1	1		1	1	1		1	4	1	1	3	4
Phạm Văn Đông	Xã Cẩm Lĩnh	Cẩm Xuyên	1	18:15:09	106o7'11''	Làm đá lạnh cung cấp cho ngành thủy sản	HT35.03	2	2	2	2	2		1324	1	5	5	4	4	3	3	5	5	5	4	Người đi biển nhiều, cần đáp ứng nhu cầu cho các hộ đi biển, về sau giảm dần do ô nhiễm	3	123654		1		1	99		2		1	2		1	1	2		2	5	2	1	2	4
Trần Xuân Bông	Xã Cẩm Lĩnh	Cẩm Xuyên	1	18:15:15	106o7'12''	Ngư nghiệp	HT35.04	2	2	1	1	2		1432	1	5	5	4	4	5	5	5	5	5	3		3	162345		1		2					1	2		1	1	2		2	4	2	1	3	1
Phạm Thị Dung	Xã Cẩm Lĩnh	Cẩm Xuyên	1	18:15:04	106o7'03''	Ngư nghiệp	HT35.05	2	1	2	1	2		1432	1	5	3	3	4	3	2	3	5	5	4	Sản lượng đánh bắt ngày càng tăng	3	126435		1		2					1	1		1	1	2		3	5	3	1	2	2
Nguyễn Thị Thuyên	Xã Cẩm Lĩnh	Cẩm Xuyên	1	18:15:01	106o7'06''	Ngư nghiệp	HT35.06	2	1	2	1	1		1324	1	5	4	2	5	2	1	2	5	5	1		1	132456		1		2					1	1		1	1	1		2	4	1	1	3	4
Nguyễn Thị Thủy	Xã Cẩm Lĩnh	Cẩm Xuyên	1	18:14:44	106o7'15''	Ngư nghiệp	HT35.07	2	2	1	1	1		1324	1	5	5	5	5	5	5	5	5	5	3		3	163254		1		1	1		3		1	2		1	1	2		3	5	3	1	2	99
Phạm Trung Thức	Xã Cẩm Lĩnh	Cẩm Xuyên	1	18:15:27	106o7'4''	Ngư nghiệp	HT35.08								1	5	5	5	5	5	5	5	5	4	2	Cá thủy sản ngày càng ít	2	125364		1		2					1	1		1	1	2		2	5	1	1	3	1
Trần Xuân Bảy	Xã Cẩm Lĩnh	Cẩm Xuyên	1	18:15:04	106o7'2''	Đi biển và làm ruộng	HT35.09	2	2	1	1	1		1324	1	5	5	5	5	5	5	5	5	4	3		3	132564		1		2					1	2		1	1	2		3	4	2	1	3	1
Trương Văn Tuyến	Xã Cẩm Lĩnh	Cẩm Xuyên	1	18:13:29	106o6'19"	Ngư nghiệp	HT35.10	2	1	2	2	2		1324	1	5	4	4	4	3	3	5	5	5	4	Thủy hải sản dồi dào về sau bắt đầu có dấu hiệu suy giảm do ô nhiễm biển	3	123654		1		1	1		2		1	2		1	1	2		2	4	2	1	2	4
Nguyễn Tiết Khiếu	Xã Kỳ Xuân	Kỳ Anh	1	201o76'31"	57021'32"	Nông nghiệp, lái xe	HT36.01	2	2	2	2	5		1342	2	3	4	2	5	4	4	4	5	1	3	Không tham gia đi biển, không ảnh hưởng KT	3	326541		1		2					1	2		3	1	2		99	2	3	4	3	4
Trần Thị Đường	Xã Kỳ Xuân	Kỳ Anh	1	201o72'36"	57022'92"	Kinh doanh nhỏ, nông nghiệp	HT36.02	2	1	1	2	2		1342	1	5	4	4	3	5	5	2	5	4	2		2	3564		1		1	3		99		1	2		2	1	2		2	4	3	3	4	4
Đinh Văn Chúng	Xã Kỳ Xuân	Kỳ Anh	1	18014'28"	106o11'12"	Kinh doanh thủy sản	HT36.03	2	2	2	2	3		1234	1	5	4	5	4	3	3	5	5	2	1		2	124356		1		1	1		2		1	3		1	1	2		3	5	3	2	4	1
Trần Thị Hường	Xã Kỳ Xuân	Kỳ Anh	1	201o28'36"	2 days, 7:56:57	Đi biển	HT36.04	2	2	1	2	4		1234	2	5	4	5	4	3	4	4	4	4	1		1	125467		1		2					1	2		2	1	2		3	4	3	1	3	4
Dương Xuân Thìn	Xã Kỳ Xuân	Kỳ Anh	1	8 days, 9:51:18	57020'67"	Khai thác đánh bắt cá	HT36.05	2	2	2	2	1		1243	2	5	3	2	5	5	5	5	5	5	1		1	521436		1		2					1	3		2	1	2		2	4	3	2	3	1
Trần Thị Xuân	Xã Kỳ Xuân	Kỳ Anh	1	18:14:28	4 days, 10:11:12	Làm ruộng, đi biển	HT36.06	2	1	2	2	5		1324	1	4	3	4	4	3	3	4	5	4	2		2	124356		1		1	3		2		1	2		2	1	2		3	5	3	99	5	1
Phan Thị Hà	Xã Kỳ Xuân	Kỳ Anh	1	18:14:24	4 days, 10:11:14	Đi biển	HT36.07	2	1	2	2	26		1324	1	4	3	4	4	3	3	4	5	4	2		2	1423567		1		1	2		3		1	4		1	1	4		2	4	2	1	5	1
Lê Hữu Tình	Xã Kỳ Xuân	Kỳ Anh	1	18:15:03	4 days, 10:11:00	Đi biển	HT36.08	2	2	2	2	2		1324	1	4	4	4	4	3	4	5	5	4	2		2	123546		1		1	1		1		1	2		1	1	2		3	5	3	3	4	1
Trần Thị Yến	Xã Kỳ Xuân	Kỳ Anh	1	18:15:06	4 days, 10:10:45	Làm ruộng,	HT36.09	99	99	99	2	2		1324	1	99	99	99	99	99	99	99	5	2	2		1	134		1		1	1		2		1	4		1	1	3		3	4	1	2	4	1
Nguyễn Xuân Tân	Xã Kỳ Xuân	Kỳ Anh	1	8 days, 9:18:17	57o19'79"	Kinh doanh dịch vụ	HT36.10	2	2	1	2	1234		1324	1	4	3	4	4	3	3	4	5	5	1		1	1234567		1		1	3		99		1	3		2	1	2		2	4	3	3	3	4
Nguyễn Đức Hạnh	Xã Kỳ Phú	Kỳ Anh	1	18:12:09	4 days, 10:15:14	Ngư nghiệp, nông nghiệp	HT37.01	2	1	2	2	123		1324	1	4	5	4	3	5	5	5	5	4	1		1	236514		1		1	4		99		1	2		2	1	3		2	4	3	1	3	4
Hoàng Quang Vinh	Xã Kỳ Phú	Kỳ Anh	1	18:11:34	4 days, 10:16:11	Ngư nghiệp	HT37.02	2	2	2	2	2		1243	1	4	4	4	3	4	3	4	5	1	2		2	124635		1		1	3		3		1	2		2	1	2		2	5	3	2	5	1
Hoàng Đình Lâm	Xã Kỳ Phú	Kỳ Anh	1	201o17'66"	58o11'87"	Ngư nghiệp, công nghiệp	HT37.03	2	2	2	2	123		1342	2	4	5	3	5	5	5	4	5	4	1		1	312564		1		1	3		99		1	3		2	1	2		3	4	2	1	3	4
Nguyễn Văn Ly	Xã Kỳ Phú	Kỳ Anh	1	201o17'69"	58o11'89"	Ngư nghiệp, nông nghiệp	HT37.04	2	1	2	2	234		1324	1	3	5	5	4	4	4	4	5	4	1		1	321456		12		1	3		2		1	23		2	1	2		3	4	3	1	3	4
Nguyễn Thanh Lữ	Xã Kỳ Phú	Kỳ Anh	1	201o13'91"	2 days, 10:05:08	Ngư nghiệp, công nghiệp	HT37.05	2	2	2	2	124		1324	1	3	4	5	4	4	4	4	5	4	1		1	124356		1		1	3		2		1	23		2	1	23		1	5	1	2	4	4
Nguyễn Tiến Nho	Xã Kỳ Phú	Kỳ Anh	1	18:12:09	4 days, 10:15:14	Sán xuất hải sản, nông nghiệp	HT37.06	2	2	1	2	23		99	1	4	3	5	5	5	4	5	5	4	1		1	341256		1		1	3		1		1	23		2	1	23		1	4	3	2	5	4
Nguyễn Thanh Đồng	Xã Kỳ Phú	Kỳ Anh	1	18:12:09	4 days, 10:15:14	Đánh bắt thủy sản	HT37.07	2	2	2	2	2		1324	1	4	4	3	4	4	4	3	5	4	3		3	1324657		1		1	2		3		1	2		1	1	2		2	5	3	1	5	5
Nguyễn Tiến Thành	Xã Kỳ Phú	Kỳ Anh	1	18:11:40	4 days, 10:16:09	Ngư nghiệp	HT37.08	2	2	2	2	1		1324	1	4	3	4	4	3	3	4	5	5	1		2	124365		1		1	1		2		1	2		1	1	2		2	5	99	4	4	5
Nguyễn Thị Hiến	Xã Kỳ Phú	Kỳ Anh	1	18:11:34	4 days, 10:16:08	Ngư nghiệp	HT37.09	2	2	2	2	2		1324	1	4	4	4	4	4	3	4	5	5	1		1	124536		1		2	1		2		1	2		2	1	2		3	5	3	2	4	4
Nguyễn Minh Lợi	Xã Kỳ Phú	Kỳ Anh	1	18:18:57	4 days, 9:50:49	Ngư nghiệp	HT37.10	2	2	2	2	2		1324	1	4	4	4	4	4	4	4	5	5	3		3	3214567		1		1	2		3		1	2		1	1	2		3	4	3	2	4	4
Nguyễn Viết Xuân	Xã Kỳ Khang	Kỳ Anh	1	18:09:50	4 days, 10:16:07	Ngư nghiệp, nông nghiệp	HT38.01	2	2	2	2	23		1324	1	5	5	5	4	5	5	5	5	4	1		1	132456		1		1	3		99		1	2		2	1	99		2	4	3	3	5	4
Đặng Thị Huấn	Xã Kỳ Khang	Kỳ Anh	1	18:10:14	4 days, 10:16:39	Làm ruộng	HT38.02	2	1	2	1	5		1324	1	4	4	3	4	3	2	4	5	1	1		1	132456		1		1	3		2		1	2		2	1	1		3	4	4	3	5	4
Trần Việt	Xã Kỳ Khang	Kỳ Anh	1	18:10:30	4 days, 10:17:05	Ngư nghiệp	HT38.03	2	2	2	2	2		1324	1	4	3	4	4	3	3	4	5	4	1		1	132546		1		1	2		3		1	2		1	1	2		2	2	1	99	5	4
Nguyễn Thị Hương	Xã Kỳ Khang	Kỳ Anh	1	18:10:08	106o16'96"	Kinh doanh, nông nghiệp	HT38.04	2	1	2	2	23		3124	1	4	4	5	5	5	5	5	5	4	1		1	213546		1		1	3		2		1	3		2	1	3		3	4	3	3	3	5
Nguyễn Minh Hiếu	Xã Kỳ Khang	Kỳ Anh	1	18:03:10	4 days, 10:16:57	Làm ruộng	HT38.05	2	2	2	2	2		1234	1	4	4	3	4	2	3	4	4	1	2		2	124356		6		1	2		3		1	99		2	1	5		3	3	3	3	3	5
Đặng Thị HIển	Xã Kỳ Khang	Kỳ Anh	1	18o10'33,2"	4 days, 10:16:57	Kinh doanh hải sản	HT38.06	2	1	2	1	2		1324	1	4	4	3	3	4	2	4	5	5	2		2	124365		1		1	3		3		1	2		1	1	2		2	4	1	1	5	5
Trương Thị Trang	Xã Kỳ Khang	Kỳ Anh	1	18:10:38	4 days, 10:16:51	Ngư nghiệp	HT38.07	2	1	2	2	1		1324	2	4	4	3	4	2	3	4	5	5	1		2	124356		1		1	3		3		99	2		99	1	2		3	2	1	1	5	4
Trương Ngọc Cử	Xã Kỳ Khang	Kỳ Anh	1	18o10'7,5"	106o16'95"	Khai thác, nông nghiệp	HT38.08	2	1	2	1	234		1234	1	4	2	2	3	2	2	4	5	5	4		4	124365		1		1	3		2		1	23		1	1	3		3	4	3	1	4	4
Đặng Thị Sơn	Xã Kỳ Khang	Kỳ Anh	1	18:10:29	4 days, 10:16:51	Kinh doanh, nông nghiệp	HT38.09	2	2	2	2	23		3124	1	4	5	4	5	5	4	4	5	4	1		1	521436		1		1	1		3		1	1		1	1	4		3	5	3	3	2	4
Đặng Thị Anh	Xã Kỳ Khang	Kỳ Anh	1	18:10:20	4 days, 10:16:50	Kinh doanh	HT38.10	2	2	1	2	23		3124	1	4	3	3	5	5	5	4	5	4	1		1	215436		1		1	2		99		1	2		2	1	234		3	4	3	1	3	5
Đặng Đình Hường	Xã Kỳ Ninh	Kỳ Anh	1	18o7'41,5"	106o20'11"	Ngư Nghiệp	HT39.0	2	1	2	2	23		3124	1	4	3	5	5	5	5	4	5	4	1		1	215436		1		1	3		1		1	23		2	1	2		3	4	3	1	3	3
Chu Thị Mai	Xã Kỳ Ninh	Kỳ Anh	1	18o74'7"B	106o20'8"	Ngư Nghiệp	HT39.01	2	2	2	2	2		1324	1	4	4	4	4	3	3	4	5	5	1		2	126345		1		1	1		3		1	2		1	1	2		3	4	3	3	3	4
Trần Văn Hoanh	Xã Kỳ Ninh	Kỳ Anh	1	18o7'46"	106o20'7"	Ngư nghiệp	HT39.02	2	2	2	2	1		1243	1	4	4	4	3	2	2	3	5	5	1		1	124356		1		1	3		3		1	3		1	1	2		3	5	1	1	5	5
Lê Văn Hợi	Xã Kỳ Ninh	Kỳ Anh	1	18o5'25"	106o19'60"	Ngư Nghiệp	HT39.03	2	1	1	2	23		1324	1	5	5	5	5	5	5	5	5	4	1		1	215345		1		1	1		3		1	1		1	1	4		3	4	3	3	2	5
Lê Thị Lưu	Xã Kỳ Ninh	Kỳ Anh	1	18o5'36"	106o19'58"	Ngư Nghiệp	HT39.04	2	2	2	2	2		1324	1	4	4	3	4	2	3	4	5	45	1		1	154236		1		1	3		3		1	2		1	1	2		3	4	1	1	5	4
Tô Thị Thủy	Xã Kỳ Ninh	Kỳ Anh	1	18o37'00"	106o20'5"	Ngư Nghiệp	HT39.05	2	2	1	1	1		1324	1	4	4	3	2	3	4	4	1	5	1		2	143526		1		1	2		3		1	1		2	1	1		3	4	3	1	3	5
Đặng Thị Thu	Xã Kỳ Ninh	Kỳ Anh	1	18o54'00"	106o15'72"	Ngư Nghiệp	HT39.06	1	2	2	2	23		2134	1	5	3	4	5	2	4	4	5	4	1		2	253416		1		1	3		3		1	23		12	1	234		3	4	1	1	4	4
Lê Tiến	Xã Kỳ Ninh	Kỳ Anh	1	18o7'46,4"	106o20'4,7"	Ngư Nghiệp	HT39.07	2	2	1	2	23		3142	1	4	4	5	5	5	5	4	5	4	1		1	412365		1		1	2		2		1	2		2	1	2		3	4	3	1	4	4
Phan Thị Thủy	Xã Kỳ Ninh	Kỳ Anh	1	18o7'45,7"	106o20'2,8"	Ngư Nghiệp	HT39.08	2	1	1	1	2		1234	1	1	2	2	2	2	2	3	5	5	4		4	1432567		1		1	3		2		1	2		2	1	2		3	4	3	1	3	3
Lê Thị Liễu	Xã Kỳ Ninh	Kỳ Anh	1	18o7'33"	106o20'54"	Ngư Nghiệp	HT39.10	99	99	99	99	99		99	99	99	99	99	99	99	99	99	99	99	99		99	99		99		1	1		3		1	1		2	1	4		3	5	3	3	3	5
Trương Thị Anh	xã Kỳ Hà	Kỳ Anh	1	18o05'16"	106o19'51"	Ngư Nghiệp	HT40.01	2	2	2	2	1		1234	1	4	4	3	5	5	5	4	5	5	1		1	213456		1		1	1		3		1	1		2	1	4		3	5	3	3	3	5
Biện Thị Vân	xã Kỳ Hà	Kỳ Anh	1	18o05'36"	106o19'58"	Ngư Nghiệp	HT40.02	2	2	2	2	2		1234	1	4	3	4	3	3	3	5	5	4	2		2	1234567		1		1	3		1		1	3		1	1	2		2	4	3	3	5	1
Nguyễn Thị Hà	xã Kỳ Hà	Kỳ Anh	1	18o05'36"	106o19'58"	Ngư Nghiệp	HT40.03	2	2	2	2	1		2134	1	5	4	3	3	4	3	5	5	5	1		1	213546		1		1	1		1		1	1		2	1	3		1	4	3	1	5	5
Hoàng Thị yến	xã Kỳ Hà	Kỳ Anh	1	18o05'40"	106o15'72"	Kinh doanh	HT40.04	2	2	2	2	2		1234	1	4	3	4	5	3	3	5	5	4	2		2	1234567		1		1	2		3		1	2		1	1	2		2	4	3	3	5	1
Hồ Văn Viết	xã Kỳ Hà	Kỳ Anh	1	18o05'35"	106o19'54"	Ngư Nghiệp	HT40.05	2	1	1	2	1		1324	1	4	4	3	2	4	3	4	5	5	1		1	143256		1		1	1		1		1	1		2	1	4		3	5	3	3	2	5
Hoàng văn Tám	xã Kỳ Hà	Kỳ Anh	1	18o05'40"	106o16'72"	Ngư Nghiệp	HT40.06	2	2	2	2	1		1234	1	4	3	4	3	3	4	3	5	5	1		1	432651		1		1	1		99		1	1		1	1	3		1	4	1	3	4	4
Phan Văn Thái	xã Kỳ Hà	Kỳ Anh	1	18o05'25"	106o19'60"	Ngư Nghiệp	HT40.07	1	2	2	2	1		1243	1	3	3	3	3	3	2	2	5	5	1		1	213465		1		1	1		1		1	1		1	1	3		1	5	3	1	4	4
Trần Thị Nhung	xã Kỳ Hà	Kỳ Anh	1	18o51'06"	106o19'51"	Ngư Nghiệp	HT40.08	2	2	2	2	1		1324	1	4	4	4	4	3	3	3	5	4	4		4	123645		1		1	3		4		1	1		1	1	2		2	4	3	1	4	3
Lê Thị Thu Hà	xã Kỳ Hà	Kỳ Anh	1	18o05'36"	106o19'58"	Kinh doanh	HT40.09	1	1	2	2	23		1324	1	3	3	4	4	5	3	5	5	5	1		1	564312		1		1	1		99		1	3		2	1	3		1	4	3	1	5	5
Lê Yên	xã Kỳ Hà	Kỳ Anh	1	18o05'33"	106o19'54"	Ngư nghiệp	HT40.10	2	2	2	2	1		3214	1	5	4	4	3	4	4	4	5	5	1		1	543126		1		1	1		99		1	1		1	1	3		1	5	1	1	5	4
Nguyễn Văn Bình	Xã Kỳ Lợi	Kỳ Anh	1	18:21:54	4 days, 10:30:55	Làm ruộng	HT41.01	2	1	2	2	1		1234	1	4	3	3	3	2	3	3	3	2	3		3	124356		1		1	2		2		1	2		2	0	2		3	3	3	2	4	2
Đặng Thế Duẩn	Xã Kỳ Lợi	Kỳ Anh	1	18:11:37	4 days, 10:21:34	Đi biển	HT41.02	2	1	1	2	1		1324	1	4	4	3	4	2	3	4	5	5	1		1	142356		1		1	1		3		1	1		2	1	2		3	5	3	3	3	5
Nguyễn Thị Lân	Xã Kỳ Lợi	Kỳ Anh	1	18:12:33	4 days, 10:22:33	Đánh bắt và buôn bán hải sản	HT41.03	2	2	1	2	3		1234	1	4	5	4	3	4	5	5	5	4	2		2	123465		1		1	3		3		1	2		1	1	3		3	4	3	3	5	4
Nguyễn Thị Huyền	Xã Kỳ Lợi	Kỳ Anh	1	18:21:35	4 days, 10:21:23	Làm ruộng	HT41.04	2	2	1	2	2		1234	1	4	3	5	5	3	3	5	5	3	2		2	124356		1		1	2		3		1	2		1	1	3		2	5	3	3	5	1
Nguyễn Sĩ Toàn	Xã Kỳ Lợi	Kỳ Anh	1	18:10:55	4 days, 10:27:55	Đánh bắt hải sản	HT41.05	2	2	1	2	3		1234	1	4	3	4	5	3	3	5	5	4	2		2	1234567		1		1	3		3		1	2		1	1	2		2	4	3	3	5	1
Chu Thị Oanh	Xã Kỳ Lợi	Kỳ Anh	1	18:19:10	4 days, 10:24:03	Buôn bán hải sản	HT41.06	2	1	2	1	1		1234	1	4	4	3	3	4	2	4	5	5	1		1	123456		99		1	2		3		1	1		1	1	2		3	4	3	3	3	4
Chu Sỹ Hùng	Xã Kỳ Lợi	Kỳ Anh	1	18:10:05	4 days, 10:27:03	Đánh bắt hải sản	HT41.07	2	1	2	1	1		1234	1	4	4	3	3	4	2	4	1	3	1		1	123546		1		1	99		1		1	1		2	1	4		3	5	3	3	2	5
Chu Văn Hộ	Xã Kỳ Lợi	Kỳ Anh	1	18:06:25	4 days, 10:24:31	Buôn bán hải sản	HT41.08	2	1	1	1	1		1324	1	4	4	3	3	2	2	4	5	5	1		1	124356		1		1	1		1		1	1		2	1	2		2	4	3	3	3	4
Võ Thị Thụy	Xã Kỳ Lợi	Kỳ Anh	1	18:07:42	4 days, 10:27:34	Dịch vụ	HT41.09	2	1	2	1	1		1243	1	4	4	2	2	3	3	4	5	5	1		5	125346		1		1	1		3		1	1		1	1	2		2	4	3	3	3	4
Lê Văn Mỹ	Xã Kỳ Lợi	Kỳ Anh	1	18:05:55	4 days, 10:23:57	Buôn bán hải sản	HT41.10	2	2	1	2	1		1234	1	4	4	3	3	2	3	4	5	5	99		99	124356		1		1	4		3		1	5		1	1	5		2	4	3	3	5	1
Trần Thị Thanh Lý	xã Kỳ Phương	Kỳ Anh	1	18o0'17"	106o25'52"	Ngư Nghiệp	HT42.01	1	2	1	2	123		2134	1	5	5	5	4	5	5	5	5	5	1		1	214356		1		1	1		2		1	123		12	1	1		1	5	3	1	4	4
Trần Văn Long	xã Kỳ Phương	Kỳ Anh	1	18o0'17"	106o25'52"	Ngư Nghiệp	HT42.02	2	2	2	2	1		4213	1	3	4	3	5	5	5	5	5	5	1		1	31526		1		1	2		2		1	1		1	1	3		1	4	1	1	5	4
Hoàng Đức Dũng	xã Kỳ Phương	Kỳ Anh	1	18o40'7"	106o26'27"	Ngư Nghiệp	HT42.03	2	2	2	2	1		1234	1	5	5	5	5	5	5	5	5	5	1		1	431256		1		1	1		1		1	1		1	1	3		1	5	3	1	5	5
Nguyễn Văn Sáng	xã Kỳ Phương	Kỳ Anh	1	18o40'7"	106o26'27"	Ngư Nghiệp	HT42.04	2	2	2	2	3		1234	1	5	5	5	5	5	5	5	5	5	1		1	253146		1		1	3		1		1	13		1	1	3		1	4	1	1	5	4
Nguyễn Văn Tình	xã Kỳ Phương	Kỳ Anh	1	18o0'35"	106O27'30"	Ngư Nghiệp	HT42.05	2	2	2	1	23		1342	4	5	4	5	4	4	2	4	5	5	1		1	214356		1		1	23		99		1	123		1	1	234		1	4	1	1	4	5
Mai Thế Lực	xã Kỳ Phương	Kỳ Anh	1	18o0'24"	106o27'30"	Ngư Nghiệp	HT42.06	2	1	2	1	1		1234	1	4	4	2	3	3	4	4	5	5	1		1	124356		1		1	1		2		1	1		1	1	5		3	4	3	1	3	4
Lê Anh Dương	xã Kỳ Phương	Kỳ Anh	1	17o59'60"	106o27'28"	Ngư Nghiệp	HT42.07	2	2	2	2	2		1324	1	4	3	4	4	3	3	4	5	5	1		1	132546		1		1	3		3		1	2		1	1	2		3	4	1	1	5	4
Lê Văn Mạnh	xã Kỳ Phương	Kỳ Anh	1	18o0'16"	106o27'27"	Ngư Nghiệp	HT42.08	2	2	2	2	2		1243	1	4	3	4	4	3	3	4	5	4	99		99	124365		1		1	3		3		1	2		1	1	4		3	4	1	2	5	1
Nguyễn Thị Hạnh	xã Kỳ Phương	Kỳ Anh	1	18o0'32"	106o26'42"	Ngư Nghiệp	HT42.09	2	2	2	2	1		1243	1	5	5	5	4	5	4	4	5	4	1		1	321546		1		1	1		99		1	1		1	1	3		1	4	3	1	5	5
Hoàng Xuân Trường	xã Kỳ Phương	Kỳ Anh	1	18o0'21"	106o27'32"	Ngư Nghiệp	HT42.10	2	1	2	1	1		1324	1	4	4	3	2	3	4	4	5	4	1		2	132456		1		1	3		3		1	4		2	1	4		3	5	3	3	3	1
Ngô Văn Chổ	Xã Kỳ Nam	Kỳ Anh	1	17:59:29	4 days, 10:28:15	Ngư nghiệp	HT43.01	2	2	2	2	2		1324	1	4	4	4	4	3	3	4	5	4	99		99	132465		1		1	3		3		1	2		1	1	2		3	4	1	1	5	4
Mai Xuân Hợi	Xã Kỳ Nam	Kỳ Anh	1	17:59:21	4 days, 10:28:27	Ngư nghiệp	HT43.02	2	2	2	2	5		1324	1	4	3	4	4	3	3	4	5	4	99		99	125346		1		1	3		3		1	2		1	1	4		3	4	3	1	5	4
Võ Thị Tường	Xã Kỳ Nam	Kỳ Anh	1	17:57:56	4 days, 10:29:21	Đánh bắt thủy sản	HT43.03	2	2	2	2	2		1324	1	4	3	4	4	3	3	4	5	3	1		1	132456		1		1	3		3		1	2		1	1	2		3	4	1	1	5	4
Ngô Văn Vỉa	Xã Kỳ Nam	Kỳ Anh	1	17:59:12	4 days, 10:28:43	Đánh bắt	HT43.04	2	2	2	2	2		1324	1	4	3	4	4	3	3	4	5	4	99		99	124365		1		1	3		3		1	2		1	1	4		3	4	1	1	5	4
Nguyễn Đại Hành	Xã Kỳ Nam	Kỳ Anh	1	17:57:06	4 days, 10:29:23	Đánh bắt hải sản	HT43.05	2	2	1	0	2		2134	2	4	4	3	2	2	3	4	5	5	1		1	241356		1		1	99		99		99	1		2	1	4		1	99	1	1	4	5
Nguyễn Thị Ngo	Xã Kỳ Nam	Kỳ Anh	1	17:57:59	4 days, 10:29:19	Dịch vụ	HT43.06	2	1	2	1	2		1234	99	4	4	3	2	2	3	4	5	5	4		4	124356		1		2					3	2		2	1	2		3	4	3	1	4	4
Nguyễn Văn Nhuận	Xã Kỳ Nam	Kỳ Anh	1	17:58:02	4 days, 10:29:15	Ngư nghiệp, nông nghiệp	HT43.07	2	2	1	0	2		2134	1	4	3	2	2	3	3	4	99	5	4		4	132356		1		1	3		3		1	3		2	1	2		3	4	3	1	3	4
Võ Thị Hần	Xã Kỳ Nam	Kỳ Anh	1	17:57:06	4 days, 10:29:23	Làm ruộng	HT43.08	2	2	1	0	2		2134	2	4	4	3	2	2	3	4	3	3	1		1	134256		1		1	2		3		1	4		2	0	4		3	4	3	1	2	1
Nguyễn Lương Phình	Xã Kỳ Nam	Kỳ Anh	1	17o05'97"	4 days, 10:28:51	Đánh bắt thủy sản	HT43.09	2	2	2	2	2		1324	1	4	3	4	4	3	3	4	5	5	1		2	132456		1		1	2		3		1	99		1	1	4		3	4	1	1	5	4
Lê Thị Vân	Xã Kỳ Nam	Kỳ Anh	1	18:58:14	4 days, 10:28:29	Khai thác hải sản	HT43.10	2	1	1	1	5		1234	1	4	4	3	2	2	3	4	5	5	1		1	123456		4		1	3		1		1	2		2	1	2		3	4	3	1	3	1
Phạm Bá Sơn	Đại Trạch	Bố Trạch	2	17:33:51.630000	4 days, 10:33:35.650000	Đánh bắt thủy sản	QB.01	2	2	2	1	2		1234	1	4	2	5	4	2	2	5	5	5	5		5	125634		1		1	3		2		1	2		1	1	2		2	4	3	1	4	4
Nguyễn Thị Nghi	Đại Trạch	Bố Trạch	2	17:33:00.700000	4 days, 10:34:14.550000	Làm nước mắm	QB.02	2	2	2	2	2		1234	1	4	3	3	3	2	2	3	5	3	3		3	123456		1		2					1	2		1	1	1		2	4	1	1	4	1
Lê Thị Bích	Đại Trạch	Bố Trạch	2	17:33:01	4 days, 10:33:52.980000	Nông dân	QB.03	2	1	2	2	2		1342	1	4	3	2	3	2	2	4	4	1	3		3	123456		6		2					1	2		2	1	1		2	4	1	1	4	3
Nguyễn Thị Hiền	Đại Trạch	Bố Trạch	2	17:33:05.940000	4 days, 10:33:53.310000	Công chức	QB.04	2	2	2	2	2		1243	1	4	3	4	4	3	3	4	3	1	3		3	125436		6		2					1	2		2	1	1		2	4	3	3	4	2
Lê Cao Cường	Đại Trạch	Bố Trạch	2	17:33:20.070000	4 days, 10:33:26.930000	Nuôi trồng thủy sản	QB.05	2	2	2	2	2		1234	1	4	3	3	3	2	2	3	5	4	3		3	1234567		6		1	99		3		1	3		1	1	3		2	4	2	2	4	2
Trần Văn Kỳ	Đại Trạch	Bố Trạch	2	17:33:43.460000	4 days, 10:33:14.840000	Đánh bắt thủy sản	QB.06	2	2	2	2	2		1243	1	5	3	4	3	2	2	3	5	5	3		3	124536		1		2					1	1		1	1	2		2	5	1	1	4	1
Trần Văn Thí	Đại Trạch	Bố Trạch	2	17:33:41.390000	4 days, 10:33:21.690000	Đánh bắt thủy sản	QB.07	2	2	2	2	2		1243	1	5	4	4	5	1	2	5	4	4	5	Số lượng hải sản giảm sút	3	152436		1		2					1	1		1	1	2		2	4	3	1	4	4
Trần Đức Thánh	Đại Trạch	Bố Trạch	2	17:32:59	4 days, 10:32:45.500000	Nuôi trồng thủy sản	QB.08	2	1	2	2	2		1342	1	5	3	3	5	2	2	4	5	5	5		3	124536		1		2					1	1		1	1	1		2	4	2	1	5	4
Nguyễn Thị Thưởng	Đại Trạch	Bố Trạch	2	17:33:07.800000	4 days, 10:33:33.380000	Buôn bán thủy sản	QB.09	2	1	2	2	1		1432	1	4	2	3	4	1	2	5	4	5	5		3	125634		1		1	3		1		1	2		1	1	2		2	4	3	2	4	2
Nguyễn Thị Liên	Đại Trạch	Bố Trạch	2	17:33:26.730000	4 days, 10:33:20.550000	Buôn bán thủy sản	QB.10	2	2	2	1	1		1234	1	5	3	4	4	1	2	5	5	5	5		5	125634		1		1	3		1		1	2		1	1	1		2	3	3	1	4	1
Trần Thị Thiêm	Quảng Tùng	Quảng Trạch	2	17° 51′ 44″	106° 26′ 7″	Lao động tự do	QB.01	2	0	2	2	2		1432	1	5	5	1	5	4	4	5	5	4	3		3	123456		1		2			3		1	2		2	1	2		2	4	4	4	5	1
Nguyễn Văn Hướng	Quảng Tùng	Quảng Trạch	2	17° 51′ 35″	106° 26′ 9″	Công chức	QB.02	2	2	2	2	3		1243	1	5	4	5	5	4	5	5	5	1	3		3	123654		1		2			3		1	2		2	1	2		2	5	2	5	3	1
Trịnh Văn Thịnh	Quảng Tùng	Quảng Trạch	2	17° 51′ 47″	106° 26′ 6″	Thợ nề	QB.03	2	0	2	2	2		1243	1	5	4	5	5	4	5	5	5	4	3		3	123564		1		2			3		1	2		2	1	2		1	4	1	1	3	1
Đàm Văn Trướng	Quảng Tùng	Quảng Trạch	2	17° 51′ 49″	106° 26′ 13″	Ngư nghiệp	QB.04	2	0	2	2	2		1342	1	5	5	4	5	5	5	5	5	5	3		3	123564		1		2			3		1	2		1	1	2		2	5	1	2	3	1
Nguyễn Thị Bãy	Quảng Tùng	Quảng Trạch	2	17° 51′ 44″	106° 26′ 7″	Giáo viên	QB.05	2	2	2	2	3		1243	1	5	4	5	5	4	5	5	5	1	3		3	123654		1		2			3		1	2		2	1	2		1	3	2	5	3	1
Trịnh Thị Diệp	Quảng Tùng	Quảng Trạch	2	17° 51′ 29″	106° 26′ 15″	Kinh doanh	QB.06	2	2	2	2	2		1243	1	4	3	4	4	2	3	4	5	4	3		3	123456		1		2					1	2		1	1	2		2	4	1	1	4	1
Tưởng Văn Tứ	Quảng Tùng	Quảng Trạch	2	17° 51′ 33″	106° 26′ 17″	Kinh doanh	QB.07	2	2	2	2	2		1243	1	4	3	3	4	2	2	3	4	1	4		3	123456		1		2					1	2		2	1	1		2	3	1	2	4	1
Lê Văn Sinh	Quảng Tùng	Quảng Trạch	2	17° 51′ 44″	106° 26′ 19″	Ngư nghiệp	QB.08	2	2	2	2	1		1243	1	4	3	4	4	2	2	4	5	4	5		3	1243567		6		2					1	1		1	1	3		2	5	2	2	4	1
Đặng Thị Vân	Quảng Tùng	Quảng Trạch	2	17° 51′ 37″	106° 26′ 17″	Kinh doanh	QB.09	2	2	2	2	1		1243	1	4	2	3	3	2	2	3	5	3	3		3	123456		6		2					1	1		1	1	2		2	4	3	3	4	1
Lê Trường Sơn	Quảng Tùng	Quảng Trạch	2	17° 51′ 49″	106° 26′ 20″	Ngư nghiệp	QB.10	2	2	2	2	1		1234	1	4	2	3	4	2	2	4	5	4	3		3	123456		6		2					1	1		1	1	1		2	5	3	3	4	1
Lê Sơn	Quảng Phú	Quảng Trạch	2	17° 52′ 58″	106° 22′ 13″	Ngư nghiệp	QB12.01	2	2	2	2	1		1243	1	5	3	4	4	3	3	4	5	5	3		3	124356		1		1	2		4		1	1		1	1	3		2	5	2	3	4	1
Ngô Văn Ngọc	Quảng Phú	Quảng Trạch	2	17° 52′ 55″	106° 27′ 15″	Kinh doanh	QB12.02	2	2	2	2	2		1243	1	4	3	4	4	3	3	4	4	5	3		3	123456		1		2					1	2		2	1	1		1	4	3	3	3	1
Phạm Bá Khang	Quảng Phú	Quảng Trạch	2	17° 52′ 39″	106° 26′ 55″	Công nhân	QB12.03	2	1	1	1	2		1423	1	4	3	4	4	2	2	3	3	1	3		3	123456		1		2					1	2		2	1	3		3	3	1	3	4	1
Đinh Thị Nhung	Quảng Phú	Quảng Trạch	2	17° 52′ 41″	106° 26′ 59″	Công chức	QB12.04	2	2	2	2	2		1243	1	4	3	4	4	3	3	4	5	1	3		3	123456		1		2					1	2		2	1	1		2	4	3	3	4	1
Lê Văn Xuân	Quảng Phú	Quảng Trạch	2	17° 53′ 12″	106° 27′ 7″	Ngư nghiệp	QB12.05	2	0	2	2	2		1342	1	5	5	4	5	4	4	5	5	5	3		3	126345		1		2			3		2	2		1	99	2		1	5	2	3	2	1
Tưởng Xuân Vinh	Quảng Phú	Quảng Trạch	2	17° 53′ 12″	106° 27′ 04″	Ngư nghiệp	QB12.06	2	0	2	2	3		1432	1	5	4	3	5	5	5	5	5	5	3		3	123654		1		2			3		2	2		1	1	2		2	5	3	1	2	1
Trịnh Thị Liên	Quảng Phú	Quảng Trạch	2	17° 53′ 12″	106° 27′ 8″	Cất dỡ tàu	QB12.07	2	0	2	2	2		1432	1	5	5	4	4	4	4	5	5	5	3		3	123654		1		2			3		2	2		1	1	2		3	5	1	1	1	1
Hoàng Thị Hội	Quảng Phú	Quảng Trạch	2	17° 53′ 29″	106° 26′ 23″	Kinh doanh	QB12.08	2	0	2	2	2		1432	1	5	4	4	5	4	4	5	5	5	3		3	163245		1		2			3		2	2		1	1	2		2	5	1	1	2	1
Phạm Thị Toán	Quảng Phú	Quảng Trạch	2	17° 53′ 29″	106° 27′ 24″	Chế biến nước mắm	QB12.09	2	0	2	2	2		1342	1	2	2	2	2	2	2	2	2	5	3		3	123654		1		2			3		2	2		1	0	2		2	5	1	1	4	1
Tưởng Thị Thám	Quảng Phú	Quảng Trạch	2	17° 53′ 26″	106° 27′ 27″	Kinh doanh	QB12.10	2	0	2	2	2		1432	1	5	4	4	5	5	5	5	5	5	3		3	126354		1		2			3		2	3		1	1	2		2	3	1	1	4	1
Dương Văn Thắn	xã Cảnh Dương	Quảng Trạch	2	17o52'17.02"	106o27'4.69"	Kinh doanh	QB13.01	2	2	2	2	2		1234	1	4	3	3	4	3	3	3	5	1	3		3	123546		1		2					1	2		2	1	1		2	3	1	3	5	1
Nguyễn Thị Tùng	xã Cảnh Dương	Quảng Trạch	2	17o52'21.28"	106o27'6.74"	Ngư Nghiệp	QB13.02	2	2	2	2	1		1234	1	4	3	3	3	3	3	3	5	5	3		23	123456		6		2					1	1		1	1	2		2	5	3	3	5	1
Nguyễn Thị Đẳng	xã Cảnh Dương	Quảng Trạch	2	17o52'26.65"	106o27'5.34"	Ngư Nghiệp	QB13.03	2	2	2	2	1		1243	1	5	3	4	4	2	2	3	5	5	3		3	123456		6		2					1	1		1	1	1		2	5	2	2	4	2
Nguyễn Thị Nhạn	xã Cảnh Dương	Quảng Trạch	2	17o52'27.84"	106o27'5.34"	Ngư Nghiệp	QB13.04	2	2	2	2	2		1234	1	5	3	4	4	3	3	3	5	4	5		3	123456		1		2					1	2		1	1	1		2	5	3	3	4	2
Hà Thị Quy	xã Cảnh Dương	Quảng Trạch	2	17o52'28.51"	106o24'1.65"	Ngư Nghiệp	QB13.05	2	2	2	2	1		1243	1	4	3	4	4	3	3	4	5	5	3		3	124356		1		2					1	1		1	1	1		1	5	2	2	4	1
Lương Thị Khuê	xã Cảnh Dương	Quảng Trạch	2	17o52'4.26"	106o26'51.33"	Ngư Nghiệp	QB13.06	2	1	2	2	1		1432	1	5	4	4	5	4	4	4	5	5	3		3	126354		1		2					1	2		1	1	2		2	5	2	2	4	1
Hoàng Văn Trung	xã Cảnh Dương	Quảng Trạch	2	17o52'10.54"	106o27'59.92"	Ngư Nghiệp	QB13.07	2	2	2	2	1		1243	1	5	5	5	5	4	4	5	5	5	3		3	163245		1		2					1	2		1	1	2		2	5	2	1	2	1
Nguyễn Thị Thỉ	xã Cảnh Dương	Quảng Trạch	2	17o52'1.30"	106o26'54.97"	Kinh doanh	QB13.08	2	2	2	2	3		2134	1	5	4	5	5	4	4	5	5	1	3		3	126345		1		2					1	2		2	1	3		1	2	2	5	3	1
Nguyễn Văn Đồng	xã Cảnh Dương	Quảng Trạch	2	17o52'1.16"	106o27'49.97"	Công chức	QB13.09	2	2	2	2	2		2134	1	5	4	5	5	4	4	5	5	2	3		3	123645		1		2					1	2		2	1	2		2	2	2	3	3	1
Phạm Văn Lực	xã Cảnh Dương	Quảng Trạch	2	17o52'6.17"	106o27'48.74"	Tự do	QB13.10	2	2	2	2	3		1423	99	5	5	5	5	4	5	5	5	4	3		3	126345		1		2					1	3		2	1	2		3	2	2	2	2	1
Võ Thị Phượng	Quảng Hưng	Quảng Trạch	2	17° 50′ 22″	106° 26′ 20″	Chế biến nước mắm	QB14.01	2	1	2	2	3		1342	1	2	2	2	2	2	2	2	5	5	3		3	123645		1		2			3		1	2		1	1	2		5	2	1	1	3	1
Ngô Thị Xoa	Quảng Hưng	Quảng Trạch	2	17° 50′ 29″	106° 26′ 20″	Kinh doanh	QB14.02	2	0	2	2	2		1432	1	5	5	1	5	5	5	5	5	5	3		3	126345		6		2			3		1	2		1	1	2		3	5	2	1	2	1
Đàm Tuấn Anh	Quảng Hưng	Quảng Trạch	2	17° 50′ 29″	106° 26′ 19″	Công chức	QB14.03	2	2	2	2	3		2143	1	5	5	5	5	4	5	5	5	2	3		3	213654		1		2			3		1	2		2	1	3		2	2	3	5	3	1
Nguyễn Thị Hường	Quảng Hưng	Quảng Trạch	2	17° 51′ 36″	106° 26′ 22″	Làm ruộng	QB14.04	2	0	2	2	2		1432	1	5	5	4	4	4	5	5	5	4	3		3	162345		1		2			3		1	2		2	1	2		4	4	2	1	3	1
Phạm Thành Long	Quảng Hưng	Quảng Trạch	2	17° 51′ 35″	106° 26′ 20″	Làm ruộng	QB14.05	2	0	2	2	2		1432	1	5	5	1	5	4	5	5	5	2	3		3	126354		6		2			3		1	2		2	1	2		3	3	2	2	2	1
Đặng Văn Dũng	Quảng Hưng	Quảng Trạch	2	17° 50′ 55″	106° 26′ 25″	Ngư nghiệp	QB14.06	2	2	2	2	1		1243	1	4	3	4	4	3	3	3	5	4	3		3	123456		6		2					1	1		1	1	1		2	5	3	3	5	1
Nguyễn Giang Hồng	Quảng Hưng	Quảng Trạch	2	17° 50′ 26″	106° 26′ 23″	Ngư nghiệp	QB14.07	2	2	2	2	1		1243	1	5	3	4	4	3	3	4	5	4	3		3	124563		1		2					1	1		1	1	1		2	4	4	4	5	1
Phạm Thị Hạ	Quảng Hưng	Quảng Trạch	2	17° 51′ 4″	106° 26′ 24″	Kinh doanh	QB14.08	2	2	2	2	1		1234	1	5	4	5	5	2	2	4	5	5	3		3	123456		1		2					1	2		1	1	2		2	4	2	3	4	1
Đàm Văn Thanh	Quảng Hưng	Quảng Trạch	2	17° 51′ 0″	106° 26′ 23″	Ngư nghiệp	QB14.09	2	2	2	2	1		1234	1	4	3	4	4	2	2	3	5	5	3		3	124356		1		2					1	1		1	1	1		2	5	3	3	3	1
Võ Thị Huyền	Quảng Hưng	Quảng Trạch	2	17° 50′ 22″	106° 26′ 20″	Kinh doanh	QB14.10	2	1	2	2	2		1234	1	4	3	2	3	2	2	4	4	1	3		3	123456		1		2					1	2		2	1	2		2	4	1	2	4	1
Nguyễn Thị Nghị	xã Quảng Xuân	Quảng Trạch	2	17o47'8"	106o26'39"	Kinh doanh	QB15.02	2	2	2	2	2		2134	1	4	4	4	4	2	2	5	3	4	4	đời sống người dân ngày càng tốt hơn, nên có tiền uống café	3	124536		1		2					1	4		2	1	3		2	4	3	3	4	1
Nguyễn Thị Hoạt	xã Quảng Xuân	Quảng Trạch	2	17o47'17"	106o26'19"	Nông dân	QB15.02	2	0	2	2	2		4312	1	5	3	3	3	3	2	5	4	1	3	không lien quan đến biển	1	1462357		3		2					1	2		2	1	4		3	3	3	5	4	2
Dương Thị Viện	xã Quảng Xuân	Quảng Trạch	2	17o47'43"	106o26'8"	Ngư Nghiệp	QB15.03	2	2	2	2	2		1234	1	4	3	3	4	2	2	3	5	3	3		3	123456		6		1	2		2		1	3		2	1	3		2	4	2	2	4	1
Trần Thị Diệu	xã Quảng Xuân	Quảng Trạch	2	17o47'39"	106o26'9"	Công chức	QB15.04	2	2	2	2	2		1243	1	4	3	4	4	3	3	4	4	1	3		3	125346		6		2					1	2		2	1	1		1	4	3	3	5	1
Nguyễn Văn Định	xã Quảng Xuân	Quảng Trạch	2	17o47'46"	106o26'2"	Ngư Nghiệp	QB15.05	2	2	2	2	1		1234	1	4	3	4	4	3	3	3	5	99	3		3	124356		6		1	2		2		1	1		1	1	2		2	5	2	2	4	1
Lê Văn Tiến	xã Quảng Xuân	Quảng Trạch	2	17o47'45"	106o25'59"	Ngư Nghiệp	QB15.06	2	2	2	2	1		1234	1	5	3	4	4	3	2	3	5	4	3		3	123456		6		2					1	1		1	1	1		2	5	2	2	4	1
Nguyễn Thị Nga	xã Quảng Xuân	Quảng Trạch	2	17o46'55"	106o26'2"	Ngư Nghiệp	QB15.07	2	2	2	2	2		1234	1	4	3	4	4	2	2	3	5	4	3		3	123456		6		2					1	2		1	1	1		2	4	3	3	5	1
Hoàng Sinh	xã Quảng Xuân	Quảng Trạch	2	17o47'27"	106o26'10"	Nông dân	QB15.08	2	0	2	2	2		1342	1	5	5	5	5	5	5	5	5	3	3		3	123654		1		2					1	2		2	1	2		2	3	3	3	3	1
Hoàng Ngông	xã Quảng Xuân	Quảng Trạch	2	17o47'21"	106o26'8"	Nông dân	QB15.09	2	2	2	1	5		1234	1	5	2	2	2	2	2	5	5	2	3		3	124635		6		2					1	4		2	1	2		2	3	3	4	4	3
Nguyễn Thị Huệ	xã Quảng Xuân	Quảng Trạch	2	17o47'2"	106o26'5"	Ngư Nghiệp	QB15.10	2	2	2	2	2		1234	1	5	5	5	5	3	2	5	5	5	4	thủy sản đánh bắt nhiều, thu mua bán có lời	3	142635		6		2					1	4		1	1	2		2	4	3	2	4	2
Võ Thái Vĩnh	Quảng Thọ	TX Ba Đồn	2	17:46:02.790000	4 days, 10:27:05.340000	Đánh bắt thủy sản	QB21.01	2	2	2	2	2		1234	1	4	3	4	3	3	2	3	5	5	3		3	123456		99		2					1	1		1	1	1		2	5	3	3	4	2
Trần Thị Lường	Quảng Thọ	TX Ba Đồn	2	17:45:54.380000	4 days, 10:27:09.160000	Bán tạp hóa	QB21.02	2	2	2	2	2		1243	1	4	3	4	4	3	3	4	4	2	3		3	123456		6		2					1	2		2	1	2		2	4	1	2	3	2
Dương Văn Mẹo	Quảng Thọ	TX Ba Đồn	2	17:45:50.540000	4 days, 10:27:09.660000	Kinh doanh nhà nghỉ	QB21.03	2	1	1	1	2		1234	1	4	3	3	3	2	1	3	5	4	3		3	123456		6		2					1	2		1	1	1		2	4	2	2	5	1
Đoàn Trọng Phác	Quảng Thọ	TX Ba Đồn	2	17:45:02.640000	4 days, 10:27:12	Đánh bắt thủy sản	QB21.04	2	1	2	2	2		1243	1	5	3	4	3	2	2	5	5	4	4	Đánh bắt về ko bán được nên thiệt hại	3	1234567		6		2					1	3		1	1	4		2	5	3	3	3	1
Lê Hiếu Ân	Quảng Thọ	TX Ba Đồn	2	17:44:44.860000	4 days, 10:27:11.770000	Đánh bắt thủy sản	QB21.05	2	2	2	2	2		1243	1	5	3	4	4	2	2	4	5	5	3		3	214536		6		2					1	3		1	1	1		2	4	1	1	4	2
Nguyễn Ý	Quảng Thọ	TX Ba Đồn	2	17:44:55.870000	4 days, 10:26:07.240000	Nông dân	QB21.06	2	1	1	1	2		1423	1	4	2	3	3	2	2	3	3	1	3		3	124356		1		2					2	1		2	1	2		3	3	2	3	4	2
Trần Thị Nguyên	Quảng Thọ	TX Ba Đồn	2	17:44:59.980000	4 days, 10:27:04.480000	Buôn bán thủy sản	QB21.07	2	2	2	2	1		1423	1	5	3	4	4	3	2	3	5	3	3		3	124356		1		2					1	2		1	1	2		2	4	2	2	5	2
Trần Công Tuấn	Quảng Thọ	TX Ba Đồn	2	17:45:21.540000	4 days, 10:26:35.480000	Cán bộ	QB21.08	2	2	2	2	1		1243	1	5	4	4	5	3	3	4	5	1	3		3	125436		6		1	1		2		1	2		2	1	1		1	4	3	3	5	2
Trần Thị Thành	Quảng Thọ	TX Ba Đồn	2	17:45:06.540000	4 days, 10:26:46.150000	Kinh doanh dịch vụ	QB21.09	2	1	1	1	2		1243	1	4	2	3	4	2	2	3	3	2	3		3	142356		1		2					1	2		2	1	3		3	3	1	3	4	1
Trần Thị Châu	Quảng Thọ	TX Ba Đồn	2	17:45:06.710000	4 days, 10:27:02.960000	Buôn bán thủy sản	QB21.10	2	1	2	1	2		1234	1	5	3	4	3	3	3	5	5	5	3		3	152436		1		2					1	3		1	1	3		1	4	3	2	4	1
Nguyễn Văn Nam	Xã Quảng Phúc	TX Ba Đồn	2	17o42'26.44''	106o29'3.96''	Ngư nghiệp	QB22.01	2	2	2	2	2		1243	1	5	3	4	4	3	2	5	4	5	5		5	125463		1		1	3		1		1	2		1	1	2		2	4	3	1	4	4
Nguyễn Thị Thu Phương	Xã Quảng Phúc	TX Ba Đồn	2	17o42'26.32''	106o29'10.33''	Ngư nghiệp	QB22.02	1	2	2	1	2		1324	2	5	4	5	4	3	3	4	5	5	4		4	124356		1		2					1	2		1	1	1		2	4	1	1	4	4
Nguyễn Ngọc Mai	Xã Quảng Phúc	TX Ba Đồn	2	17o43'31.54''	106o27'55.52''	Ngư nghiệp	QB22.03	2	2	2	2	2		1243	1	4	4	5	4	3	3	5	4	3	5		5	154623		1		1	3		1		1	2		2	1	2		2	3	3	3	4	4
Nguyễn Mai Hương	Xã Quảng Phúc	TX Ba Đồn	2	17o42'58.03''	106o27'52.22''	Cán bộ	QB22.04	2	2	2	2	2		1243	1	4	3	4	4	3	3	5	4	2	3		3	145623		1		1	3		1		1	2		2	1	2		2	2	1	2	4	2
Nguyễn Văn Tân	Xã Quảng Phúc	TX Ba Đồn	2	17o42'57.28''	106o27'55.50''	Ngư nghiệp	QB22.05	2	2	1	2	2		1432	1	5	4	4	3	3	4	3	5	5	5		5	124635		1		2					1	2		1	1	2		2	4	1	1	5	1
Nguyễn Thị Liễu	Xã Quảng Phúc	TX Ba Đồn	2	17o42'42.64''	106o28'0.56''	Ngư nghiệp	QB22.06	2	1	2	2	2		1432	1	5	3	3	5	5	5	4	5	5	2		4	124653		1		2					1	1		1	1	1		3	5	2	1	5	4
Nguyễn Thị Linh	Xã Quảng Phúc	TX Ba Đồn	2	17o42'40.22''	106o28'6.73''	Ngư nghiệp	QB22.07	2	2	2	2	2		1342	1	4	5	3	4	4	3	4	5	3	4		4	123645		1		2					1	2		1	1	1		2	5	3	1	5	4
Trần Thị Huê	Xã Quảng Phúc	TX Ba Đồn	2	17o42'27.55''	106o29'8.37''	Ngư nghiệp	QB22.08	2	2	2	2	2		1423	1	5	4	5	4	5	4	4	5	2	3		3	124356		1		2					1	2		1	1	1		3	4	1	1	5	5
Nguyễn Công Quản	Xã Quảng Phúc	TX Ba Đồn	2	17o43'18''	106o28'18''	Ngư nghiệp	QB22.09	2	2	1	1	2		1243	2	5	3	5	4	5	4	4	5	1	3		3	124563		1		99	99		99		99	99		99	1	1		1	2	3	5	3	4
Lê Thị Hiền	Xã Quảng Phúc	TX Ba Đồn	2	17o43'31.55''	106o27'59.61''	Ngư nghiệp	QB22.10	2	2	1	1	2		1243	1	4	3	4	3	2	3	5	3	3	5		5	124563		1		1	3		1		1	2		2	1	2		2	3	3	2	4	2
Nguyễn Hồng Quân	Xã Chanh Trạch	Bố Trạch	2	17o41'20.15''	106o29'28.20''	Cán bộ	QB31.01	2	1	2	2	2		1423	2	5	4	5	4	3	5	3	5	3	4		4	214653		1		2					1	23		1	1	2		1	5	2	3	5	4
Lưu Thị Phương	Xã Chanh Trạch	Bố Trạch	2	17o41'21.21''	106o29'28.22''	Kinh doanh	QB31.02	2	1	1	2	2		1423	2	5	3	4	4	3	5	3	5	4	5		5	214653		1		2					1	1		1	1	2		2	5	3	5	5	4
Hoàng Văn Minh	Xã Chanh Trạch	Bố Trạch	2	17o41'31.48''	106o29'25.88''	Ngư nghiệp	QB31.03	2	1	1	2	2		1243	1	5	4	5	4	3	3	4	5	5	5		5	124635		1		2					1	2		1	1	1		3	5	3	1	3	3
Nguyễn Văn Cu	Xã Chanh Trạch	Bố Trạch	2	17o41'28.30''	106o29'20.88''	Ngư nghiệp	QB31.04	2	1	2	1	1		1324	1	5	2	3	3	2	1	5	5	4	5		5	124563		1		1	3		1		1	2		1	1	2		2	4	1	1	3	1
Lê Văn Sinh	Xã Chanh Trạch	Bố Trạch	2	17o41'19.50''	106o29'27.20''	Ngư nghiệp	QB31.05	2	1	2	1	2		1324	1	5	3	3	3	5	4	4	5	4	5		5	156432		1		2					1	2		1	1	2		5	1	1	1	3	4
Hoàng Văn Quánh	Xã Chanh Trạch	Bố Trạch	2	17o41'30.48''	106o29'22.88''	Ngư nghiệp	QB31.06	2	1	2	1	2		1324	1	5	4	5	2	2	3	5	4	4	1		1	126543		1		1	3		1		1	3		1	1	3		2	4	1	1	4	1
Nguyễn Thị Hợi	Xã Chanh Trạch	Bố Trạch	2	17o41'28.35''	106o29'18.88''	Ngư nghiệp	QB31.07	2	2	2	1	2		1234	1	4	3	4	3	2	2	5	4	4	2		1	124356		1		1	3		3		1	3		2	1	3		2	4	1	1	4	4
Nguyễn Thị Thoan	Xã Chanh Trạch	Bố Trạch	2	17o41'19.79''	106o29'28.96''	Ngư nghiệp	QB31.08	2	2	2	2	2		1234	1	4	3	4	3	2	1	5	4	4	1		1	125643		1		1	3		1		1	2		1	1	2		2	4	3	1	4	4
Hoàng Thị Mười	Xã Chanh Trạch	Bố Trạch	2	17o41'19.02''	106o29'27.25''	Ngư nghiệp	QB31.09	2	2	2	1	2		1234	1	5	2	3	4	1	4	5	4	4	1		1	124563		1		1	3		1		1	2		1	1	2		2	4	3	1	4	1
Nguyễn Thị Hiền	Xã Chanh Trạch	Bố Trạch	2	17o41'21.15''	106o22'28.12''	Kinh doanh	QB31.10	2	2	2	2	2		1243	1	5	3	4	4	2	3	5	4	2	5		5	124563		1		1	3		1		1	2		2	1	2		2	3	3	2	4	4
Phan Thanh Hoàn	Xã Hải Trạch	Bố Trạch	2	17o38'41.15"	106o31'14.84"	Buôn bán tập hóa	QB33.01	2	2	2	2	2		1423	1	5	4	4	5	4	4	5	4	1	3		3	132456		1		2					1	2		2	1	1		2	3	1	3	5	2
Phạm Thị Duyên	Xã Hải Trạch	Bố Trạch	2	17o38'45.04"	106o31'13.07"	Buôn bán thủy sản	QB33.02	2	2	2	2	2		1243	1	5	2	3	3	2	2	3	5	3	4		3	214536		6		2					1	2		1	1	1		2	4	3	2	4	1
Trịnh Thị Sửu	Xã Hải Trạch	Bố Trạch	2	17o38'33.13"	106o31'16.19"	Cán bộ	QB33.03	2	0	2	2	2		1234	1	5	4	4	4	3	4	5	4	1	3		3	124536		1		2					1	2		2	1	2		2	2	3	5	5	2
Hoàng Thị Quy	Xã Hải Trạch	Bố Trạch	2	17o38'50.32"	106o31'17.53"	Buôn bán thủy sản	QB33.04	2	2	2	2	2		1423	1	5	3	4	4	2	3	4	5	4	3		3	125436		1		2					1	2		1	1	2		2	5	1	1	4	2
Nguyễn Công	Xã Hải Trạch	Bố Trạch	2	17o38'33.45"	106o31'23.42"	Buôn bán thủy sản	QB33.05	2	2	2	2	1		1243	1	5	3	4	4	2	2	3	5	5	4		3	124356		1		2					1	1		1	1	1		2	4	3	3	5	2
Hồ Văn Duẩn	Xã Hải Trạch	Bố Trạch	2	17o38'44.81"	106o31'23.21"	Đánh bắt hải sản	QB33.06	2	2	2	1	1		1324	1	5	3	4	3	3	4	5	5	4	5		5	145623		1		1	3		1		1	1		1	1	2		2	4	1	1	4	1
Phan Chí Thành	Xã Hải Trạch	Bố Trạch	2	17o38'44.28"	106o31'19.40"	Kinh doanh dịch vụ	QB33.07	2	2	2	2	2		1234	1	5	4	4	4	3	3	5	4	2	5		5	124563		1		1	3		3		1	2		2	1	2		2	3	3	3	4	4
Lê Thị Hoa	Xã Hải Trạch	Bố Trạch	2	17o38'41.70"	106o31'25.83"	Chế biến nước mắm	QB33.08	2	2	2	2	2		1324	1	5	4	5	4	3	3	5	4	4	5		5	156243		1		1	3		1		1	2		1	1	2		2	4	3	1	4	4
Hoàng Thị Bình	Xã Hải Trạch	Bố Trạch	2	17o38'37.87"	106o31'28.56"	Mộc dân dụng	QB33.09	2	2	2	2	2		1234	1	5	4	5	4	4	4	5	4	2	5		5	154623		1		1	3		1		1	2		2	1	2		2	3	3	1	4	4
Nguyễn Thị Năm	Xã Hải Trạch	Bố Trạch	2	17o38'35.15"	106o31'26.75"	Kinh doanh dịch vụ	QB33.10	2	2	2	2	2		1234	1	5	4	5	4	3	3	5	3	2	5		5	124563		1		1	1		1		1	2		2	1	2		2	3	3	3	4	4
Hồ Thị Nghi	Xã Đức Trạch	Bố Trạch	2	17o38'30.97"	106o31'27.90"	Chế biến nước mắm	QB35.01	2	0	2	2	2		1423	1	5	5	5	5	4	4	5	4	5	3		3	126354		1		2					1	2		1	1	2		2	5	1	1	3	1
Lê Thị Thu Lan	Xã Đức Trạch	Bố Trạch	2	17o38'20.27"	106o31'28.92"	Kinh doanh nhỏ	QB35.02	2	1	2	2	2		1423	1	5	4	4	5	4	5	5	5	4	3		3	126354		1		2					1	2		2	1	2		2	3	2	4	4	1
Nguyễn Thị Hiền	Xã Đức Trạch	Bố Trạch	2	17o37'45.29"	106o31'47.49"	Cán bộ	QB35.03	2	2	2	2	3		1243	1	5	5	5	5	4	4	5	5	1	3		1	132645		1		2					1	3		2	1	3		1	2	3	5	4	1
Nguyễn Văn Nhật	Xã Đức Trạch	Bố Trạch	2	17o37'41.84"	106o31'54.29"	Kinh doanh dịch vụ	QB35.04	2	2	2	2	3		1243	1	5	5	5	5	4	4	5	5	3	3		3	162345		1		2					1	2		1	1	3		1	3	1	4	4	1
Phạm Duy Đức	Xã Đức Trạch	Bố Trạch	2	17o37'39.22"	106o31'57.83"	Nuôi trồng thủy sản	QB35.05	2	2	2	2	3		1234	1	5	5	5	5	4	4	5	5	5	3		3	162345		1		2					1	3		1	1	2		1	5	2	1	5	1
Đỗ Xuân Hải	Xã Đức Trạch	Bố Trạch	2	17o37'36.67"	106o31'59.72"	Nuôi trồng thủy sản	QB35.06	99	99	99	99	99		99	1	5	5	1	5	1	4	5	5	5	3		1	126345		1		2					1	2		1	1	2		2	5	3	1	5	1
Nguyễn Ngọc Lâm	Xã Đức Trạch	Bố Trạch	2	17o37'7.06"	106o32'39.26"	Thầu xây dựng	QB35.07	2	2	2	2	2		2143	1	5	3	5	5	3	5	5	5	1	3		3	163245		1		2					1	2		2	1	3		1	2	3	5	5	1
Nguyễn Văn Cường	Xã Đức Trạch	Bố Trạch	2	17o37'7.06"	106o32'39.26"	Đánh bắt thủy sản	QB35.08	2	1	2	2	2		1432	1	5	5	5	5	5	5	5	5	5	3		3	126345		1		2					1	2		1	1	2		1	5	2	1	3	1
Lê Thị Cảnh	Xã Đức Trạch	Bố Trạch	2	17o37'4.17"	106o32'30.25"	Buôn bán thủy sản	QB35.09	2	0	2	2	2		1342	1	5	5	5	5	5	5	5	5	5	2	Nhiều người bán	2	123456		1		2					1	2		1	1	2		1	5	1	1	2	1
Nguyễn Thị Loan	Xã Đức Trạch	Bố Trạch	2	17o37'58.64"	106o32'28.63"	Buôn bán thủy sản	QB35.10	2	0	2	2	2		1432	1	5	5	99	1	5	5	5	5	5	3		2	123564		1		2					1	2		1	1	2		2	5	2	3	3	1
Hoàng Thị Diệu Thúy	Xã Trung Trạch	Bố Trạch	2	17o36'11.77"	106o32'37.33"	Cán bộ	QB36.01	2	2	2	2	2		1243	1	5	4	4	5	4	4	4	5	1	3		3	125346		1		1	4		4		1	2		2	1	2		3	3	3	5	4	2
Phan Rương	Xã Trung Trạch	Bố Trạch	2	17o36'10.07"	106o32'41.93"	Nông dân	QB36.02	2	1	1	1	2		1234	1	5	4	4	4	4	4	5	99	1	3		3	123546		6		2					1	2		23	1	1		2	3	3	4	5	2
Nguyễn Thị Hiền	Thôn 4, Xã Trung Trạch	Bố Trạch	2	17o36'6.07"	106o32'40.97"	Buôn bán thủy sản	QB36.03	2	1	1	1	1		1423	1	4	3	2	4	2	3	3	5	3	1		1	99		1		2					1	2		1	1	2		3	4	3	3	3	2
Nguyễn Thị Tuy	Xã Trung Trạch	Bố Trạch	2	17o34'47.92"	106o32'47.49"	Buôn bán thủy sản	QB36.04	2	1	1	2	1		1423	1	5	3	4	5	2	2	5	5	3	3		3	123546		1		99	99		99		1	1		1	1	1		1	4	1	1	5	1
Phan Văn Hải	Xã Trung Trạch	Bố Trạch	2	17o36'11.77"	106o32'34.86"	Đánh bắt thủy sản	QB36.05	2	2	2	2	1		1423	1	5	3	3	4	3	3	3	5	5	3		5	125346		6		2					1	1		1	1	1		1	4	2	1	5	2
Nguyễn Tiến Bình	Xã Trung Trạch	Bố Trạch	2	17o34'40.53"	106o32'52.46"	Lao động bốc vác	QB36.06	2	1	2	1	2		1423	2	5	4	5	4	3	3	3	5	3	5		5	124563		1		2					1	2		1	1	1		2	5	1	1	3	4
Phan Thị Nguyệt	Xã Trung Trạch	Bố Trạch	2	17o34'47.97"	106o32'41.53"	Kinh doanh dịch vụ	QB36.07	2	1	1	2	2		1243	99	5	4	5	3	4	4	4	99	4	5		5	143265		1		2					1	2		1	1	1		2	4	1	1	3	4
Nguyễn Phương	Xã Trung Trạch	Bố Trạch	2	17o34'41.30"	106o32'52.46"	Nuôi tôm	QB36.08	2	1	1	2	2		1432	1	5	3	3	99	4	4	5	5	4	5		5	126345		1		2					1	2		1	1	2		2	5	1	1	3	4
Nguyễn Đình Tám	Xã Trung Trạch	Bố Trạch	2	17o34'41.30"	106o32'39.57"	Nuôi tôm	QB36.09	2	99	99	99	2		1342	1	1	3	3	1	1	2	2	4	5	1		5	124637		1		2					1	1		1	1	1		2	5	2	1	4	4
Dương Thanh Bình	Xã Trung Trạch	Bố Trạch	2	17o35'49.53"	106o32'99.4"	Đánh bắt thủy sản	QB36.10	2	2	99	2	12		1432	1	1	1	3	1	2	2	2	5	5	1		1	126435		1		2					1	2		99	1	2		3	5	2	1	3	4
Ngô Xuân Đông	Xã Nhân Trạch	Bố Trạch	2	17o32'44.63''	106o35'14.62''	Ngư nghiệp	QB37.01	2	2	2	2	1		1243	1	5	4	4	4	3	3	5	5	5	3		3	132456		1		2					1	2		1	1	1		2	5	1	1	5	1
Hồ Thị Hoa	Xã Nhân Trạch	Bố Trạch	2	17o33'0.87''	106o35'7.30''	Ngư nghiệp	QB37.02	2	1	1	2	2		1432	1	5	3	3	5	2	2	4	4	4	4		3	132456		1		2			3		1	2		1	1	1		2	4	1	1	4	2
Phạm Hà Phương	Xã Nhân Trạch	Bố Trạch	2	17o32'40.51''	106o35'13.66''	Ngư nghiệp	QB37.03	2	1	1	2	2		1423	1	5	3	3	5	2	2	5	5	4	3		3	124356		1		2			3		1	1		1	1	1		2	5	2	2	5	2
Hoàng Tấn Thông	Xã Nhân Trạch	Bố Trạch	2	17o33'4.35''	106o35'4.25''	Ngư nghiệp	QB37.04	2	1	2	2	2		1423	1	5	3	4	4	2	2	3	5	5	3		3	124536		1		2			2		1	2		1	1	1		2	4	3	3	5	1
Nguyễn Thị Năm	Xã Nhân Trạch	Bố Trạch	2	17o33'32.40''	106o34'49.18''	Kinh doanh	QB37.05	2	2	2	2	2		1324	1	5	5	4	4	3	3	5	4	2	5		5	124563		1		1	3		1		1	2		2	1	2		1	3	3	1	4	4
Nguyễn Minh Tuấn	Xã Nhân Trạch	Bố Trạch	2	17o33'32.40''	106o34'49.18''	Cán bộ	QB37.06	2	2	2	1	4		1324	1	5	5	4	4	3	3	5	4	2	5		5	125643		1		1	3		1		1	2		2	1	2		1	3	3	1	4	4
Hoàng Xuân Hải	Xã Nhân Trạch	Bố Trạch	2	17o30'40''	106o34'42.76''	Ngư nghiệp	QB37.07	2	2	2	2	1		1324	1	5	5	4	3	4	4	5	4	5	5		5	125643		1		1	3		1		1	2		1	1	2		2	5	3	1	4	4
Nguyễn Thị Hồng	Xã Nhân Trạch	Bố Trạch	2	17o33'13.27''	106o34'50.10''	Ngư nghiệp	QB37.08	2	2	2	2	2		1243	1	5	3	4	3	3	3	5	4	4	5		5	165423		1		1	3		1		1	2		1	1	2		2	5	3	1	4	4
Phạm Văn Tỵ	Xã Nhân Trạch	Bố Trạch	2	17o33'16.74''	106o34'52.17''	Ngư nghiệp	QB37.09	2	2	2	2	2		1243	1	5	5	4	4	3	3	5	4	5	5		5	145623		1		1	3		1		1	2		1	1	2		2	5	3	1	4	1
Nguyễn Thị Bông	Xã Nhân Trạch	Bố Trạch	2	17o33'14.98''	106o34'51.54''	Kinh doanh	QB37.10	2	2	2	2	2		1243	1	4	4	5	4	3	3	5	4	2	5		5	156423		1		1	3		1		1	2		2	1	3		2	3	3	3	4	2
Phạm Thị Tiếp	xã Quang Phú	Đồng Hới	2	17o30'47.0"N	106o36'35.4"	Kinh doanh	QB41.01	2	1	2	99	2		1243	1	5	2	5	5	1	2	5	5	5	4	du lịch nhiều nên kinh doanh tốt hơn	2	164235		1		2					1	2		1	1	2		3	4	2	1	3	2
Nguyễn Thị Thủy	xã Quang Phú	Đồng Hới	2	17o30'43.4"	106o36'37.9"	Ngư Nghiệp	QB41.02	2	0	2	2	5		1234	1	5	3	5	4	1	2	5	5	4	4		1	126453		1		2					1	4		1	1	2		3	5	1	1	2	5
Lê Thị Thùa	xã Quang Phú	Đồng Hới	2	17o30'51.9"	106o36'31.9"	Ngư Nghiệp	QB41.03	2	2	2	1	1		1324	1	5	2	3	5	1	2	5	5	5	5	gia dình chủ yếu sống bằng nghề đánh bắt thủy sản	5	132456		1		2					1	1		1	1	2		2	4	1	1	4	5
Nguyễn Xuân Dũng	xã Quang Phú	Đồng Hới	2	17o30'40.9"	106o36'41.3"	Dịch vụ	QB41.04	2	2	2	1	2		2134	1	5	3	4	4	2	2	4	4	1	2	vì nghề nghiệp chính trong gia đình là dịch vụ du lịch nên lượng khách tham quan giảm	4	124356		1		1	3		2		1	2		2	1	2		2	3	1	2	4	4
Nguyễn Thị Thu Hường	xã Quang Phú	Đồng Hới	2	17o31'03.3"	106o36'21.7"	Dịch vụ	QB41.05	2	2	2	2	3		1234	1	5	3	4	4	2	2	4	4	1	2	vì nghề nghiệp chính trong gia đình là dịch vụ du lịch nên lượng khách tham quan giảm	4	124365		1		1	1		2		1	3		1	1	3		2	3	2	2	4	4
Nguyễn Thị Duynh	xã Quang Phú	Đồng Hới	2	17o31'01.2"	106o36'24.3"	Kinh doanh	QB41.06	2	1	2	1	2		1324	1	4	3	3	3	3	3	4	5	4	3		1	123654		1		2					1	2		1	1	2		2	4	3	2	4	2
Nguyễn Văn Hùng	xã Quang Phú	Đồng Hới	2	17o30'58.1"	106o36'20.3"	Ngư Nghiệp	QB41.07	2	1	2	2	1		1342	1	4	3	2	4	3	2	2	5	5	3		3	412365		1		2					1	2		1	1	2		3	4	3	1	4	2
Phạm Thanh Xả	xã Quang Phú	Đồng Hới	2	17o30'47.6"	106o36'35.0"	Ngư Nghiệp	QB41.08	2	1	2	2	1		1432	1	5	4	3	4	3	4	3	5	5	3		3	321625		1		2					1	4		1	1	2		2	4	3	1	4	2
Hoàng Thị Thúy Hằng	xã Quang Phú	Đồng Hới	2	17o30'10.6"	106o37'00.5"	Ngư Nghiệp	QB41.09	2	2	2	2	1		1342	1	4	3	2	4	3	2	3	5	4	2		3	412653		1		2					1	4		1	1	2		2	4	3	1	4	1
Lê Văn Hoàn	xã Quang Phú	Đồng Hới	2	17o30'04.4"	106o37'06.0"	Lái xe	QB41.10	2	0	2	2	2		1342	1	4	3	2	4	2	2	3	3	2	3		3	143256		1		1	4		4		1	4		2	1	2		3	3	3	4	4	1
Phan Xuân Sơn	Xã Hải Thành	TP Đồng Hới	2	17o29'0.27''	106o37'31.16''	Đánh bắt thủy sản	QB42.01	2	2	2	2	12		1432	1	5	3	4	5	4	3	5	5	5	4		3	124356		1		2			3		1	1		1	1	2		2	5	2	2	4	2
Hồ Ngọc An	Xã Hải Thành	TP Đồng Hới	2	17o29'2.39''	106o37'32.39''	Đánh bắt thủy sản	QB42.02	2	2	2	2	1		1243	1	5	2	4	5	3	3	5	5	4	4		3	124356		1		2			3		1	1		1	1	2		2	4	3	2	5	3
Nguyễn Thị Hải Yến	Xã Hải Thành	TP Đồng Hới	2	17o29'2.24''	106o37'35.08''	Kinh doanh dịch vụ	QB42.03	2	1	2	2	2		1432	1	5	2	4	5	2	3	4	4	3	3		3	123654		1		2			1		1	2		2	1	2		2	3	1	2	5	4
Lê Công Bá	Xã Hải Thành	TP Đồng Hới	2	17o29'15.65''	106o37'36.44''	Đánh bắt thủy sản	QB42.04	2	0	2	2	1		1324	1	5	5	5	5	4	4	5	5	5	3		3	126345		1		2			3		1	2		1	1	2		2	5	1	1	3	5
Phạm Văn Lang	Xã Hải Thành	TP Đồng Hới	2	17o29'8.81''	106o37'31.51''	Lao động tự do	QB42.05	2	0	2	2	2		1324	1	5	4	5	5	4	5	5	5	3	3		3	123546		1		2			3		1	2		2	1	3		3	3	2	2	3	1
Hoàng Minh Thuận	Xã Hải Thành	TP Đồng Hới	2	17o29'4.54''	106o37'36.58''	Thợ nề	QB42.06	2	0	2	2	2		1432	1	5	5	2	3	3	3	5	5	4	3		3	162345		1		2			3		1	2		2	1	2		2	3	2	3	3	1
Nguyễn Văn Quyết	Xã Hải Thành	TP Đồng Hới	2	17o29'5.55''	106o37'30.83''	Cán bộ	QB42.07	2	2	2	2	3		1234	1	5	5	5	5	2	3	5	5	1	3		3	126435		99		2			3		1	2		2	1	3		1	1	2	5	3	1
Hoàng Thị Kim Phụng	Xã Hải Thành	TP Đồng Hới	2	17o29'4.00''	106o37'18.34''	Buôn bán thủy sản	QB42.08	2	0	2	2	2		1432	1	5	5	5	5	4	4	5	5	5	3		3	126354		1		2			3		1	2		2	1	2		2	4	2	2	4	1
Nguyễn Thị Thanh	Xã Hải Thành	TP Đồng Hới	2	17o29'6.86''	106o37'14.62''	Làm nước mắm	QB42.09	2	0	2	2	2		1342	1	5	5	5	5	4	4	5	5	5	3		3	123654		1		2			3		1	2		2	1	2		2	5	2	1	5	1
Phạm Viết Dũng	Xã Hải Thành	TP Đồng Hới	2	17o29'5.76''	106o37'19.46''	Kinh doanh khách sạn	QB42.10	2	2	2	2	3		1243	1	5	5	5	5	3	3	5	5	5	3		3	126345		1		2			3		1	2		2	1	2		1	5	2	1	3	1
Bùi Văn Hoàng	Xã Phú Hải	TP Đồng Hới	2	17o27'19.79''	106o37'45.35''	Thợ nề	QB45.01	2	1	1	1	2		1234	1	4	3	4	4	3	3	4	2	1	3		3	136524		1		99	99		99		1	2		2	1	2		2	2	3	5	4	1
Nguyễn Thị Duyễn	Xã Phú Hải	TP Đồng Hới	2	17o27'13.09''	106o37'49.31''	Nuôi trồng thủy sản	QB45.02	2	2	1	1	2		1234	1	4	3	3	4	3	3	5	5	4	3		3	136254		1		99	99		99		1	2		1	1	2		2	4	3	3	4	99
Trương Thị Thắm	Xã Phú Hải	TP Đồng Hới	2	17o27'14.78''	106o37'50.08''	Sản xuất bánh bún	QB45.03	2	1	2	2	2		1243	1	5	3	5	5	2	2	5	3	1	3	Không liên quan đến nghề nghiệp gia đình	2	124356		6		2			3		2	2		3	1	2		3	5	4	1	2	1
Đỗ Thị Khuyên	Xã Phú Hải	TP Đồng Hới	2	17o27'21.08''	106o37'50.32''	Đánh bắt thủy sản	QB45.04	2	1	2	2	1		1234	1	5	3	5	5	2	3	5	1	5	3		1	124536		6		2			3		1	1		1	1	2		1	5	3	1	2	1
Phan Thị Lưu	Xã Phú Hải	TP Đồng Hới	2	17o27'18.56''	106o37'50.62''	Cán bộ nhà nước	QB45.05	2	1	2	1	234		1342	1	4	3	3	5	2	3	5	1	1	3		2	132654		3		1	3		2		1	23		2	1	23		2	2	2	5	5	1
Hoàng Thanh Tường	Xã Phú Hải	TP Đồng Hới	2	17o26'22.27''	106o37'59.77''	Làm nông	QB45.06	2	1	2	0	2		1324	1	5	3	4	4	3	3	4	2	1	3		3	123645		3		2					1	2		2	1	2		2	2	2	5	4	2
Nguyễn Thị Hồng Vân	Xã Phú Hải	TP Đồng Hới	2	17o26'23.73''	106o37'58.14''	Kinh doanh ăn uống	QB45.07	1	2	1	2	2		2134	1	4	3	4	4	3	3	5	4	3	3		3	132654		1		99	99		99		1	2		1	1	2		2	3	2	3	4	99
Nguyễn Thị Thành	Xã Phú Hải	TP Đồng Hới	2	17o26'26.27''	106o37'57.48''	Đánh bắt thủy sản	QB45.08	2	2	2	2	2		1423	1	4	3	4	5	4	4	4	5	5	4		4	156243		6		2					1	2		1	1	2		1	5	3	1	2	2
Trần Công Hoan	Xã Phú Hải	TP Đồng Hới	2	17o26'24.48''	106o37'57.29''	Lao động tự do	QB45.09	2	1	2	2	2		1243	1	5	5	5	5	3	3	5	3	2	3		3	213645		1		99	99		4		1	2		1	1	2		1	5	3	1	2	2
Lê Văn Bình	Xã Phú Hải	TP Đồng Hới	2	17o26'26.71''	106o37'56.89''	Nuôi trồng thủy sản	QB45.10	2	1	1	1	2		1432	1	5	4	4	4	2	2	5	5	5	1	Đánh bắt nhiều nên giảm	1	261345		1		2			3		1	2		1	1	2		1	5	2	1	2	2
Nguyễn Phương Linh	Bảo Ninh	TP Đồng Hới	2	17:28:16.560000	4 days, 10:38:02.110000	Kinh doanh dịch vụ	QB46.01	2	0	2	1	2		1342	1	5	2	3	4	2	2	4	4	1	4		3	124356		6		2					1	2		1	1	1		2	4	1	1	5	2
Phạm Hùng Thế	Bảo Ninh	TP Đồng Hới	2	17:28:15.020000	4 days, 10:37:58.150000	Đánh bắt thủy sản	QB46.02	2	2	2	2	1		1243	1	5	4	5	5	4	4	5	5	5	3		2	142356		1		99	99		3		1	1		1	1	2		1	5	3	3	5	2
Phạm Thị Hường	Bảo Ninh	TP Đồng Hới	2	17:28:11.190000	4 days, 10:38:00.390000	Đánh bắt thủy sản	QB46.03	2	2	2	2	1		1243	1	5	4	4	5	4	3	5	5	5	4		4	125346		1		2					1	1		1	1	1		2	5	4	4	5	1
Nguyễn Thị Phượng	Bảo Ninh	TP Đồng Hới	2	17:27:38.840000	4 days, 10:38:13.220000	Cán bộ	QB46.04	2	2	2	2	2		1243	1	5	5	5	5	5	5	5	4	1	3		2	125436		6		99	99		1		1	2		2	1	1		1	4	3	3	5	1
Trương Văn Ất	Bảo Ninh	TP Đồng Hới	2	17:27:35.010000	4 days, 10:38:13	Cán bộ	QB46.05	2	2	2	2	2		1243	1	5	4	5	5	4	4	5	5	1	3		3	123654		1		2					1	2		2	1	2		2	3	2	5	3	1
Nguyễn Ngọc Biên	Bảo Ninh	TP Đồng Hới	2	17:27:35.590000	4 days, 10:38:09.240000	Kinh doanh dịch vụ	QB46.06	2	2	2	2	2		1243	1	5	5	5	4	4	4	5	5	5	3		3	126345		1		2					1	2		2	1	2		2	5	2	1	5	1
Trần Thị Hợi	Bảo Ninh	TP Đồng Hới	2	17:27:15.950000	4 days, 10:38:21.870000	Kinh doanh hải sản	QB46.07	2	2	2	2	2		1243	1	5	4	4	5	5	5	5	5	5	1	Đánh bắt nhiều	2	126434		1		2					1	2		2	1	2		2	5	2	1	3	1
Nguyễn Thị Giáo	Bảo Ninh	TP Đồng Hới	2	17:27:12.280000	4 days, 10:38:20.080000	Tạp hóa	QB46.08	2	1	1	1	2		1234	1	5	4	4	4	2	2	5	4	1	3		3	12546		1		99	99		3		1	3		2	1	1		2	99	1	1	4	2
Trần Ngọc Lan	Bảo Ninh	TP Đồng Hới	2	17:26:18.440000	4 days, 10:38:27.600000	Thợ nề	QB46.09	2	2	2	2	2		1243	1	5	4	5	5	4	4	4	5	4	3		3	123654		1		2					1	2		2	1	2		3	5	2	2	3	1
Nguyễn Thị Liễu	Bảo Ninh	TP Đồng Hới	2	17:26:15.390000	4 days, 10:38:29.800000	Kinh doanh hải sản	QB46.10	2	2	2	2	2		1234	1	5	4	4	5	5	5	5	5	5	3		3	126354		1		2					2	2		2	1	2		2	5	2	1	3	1
Nguyễn Văn Tiến	Xã Ngư Thủy Bắc	Lệ Thủy	2	17o15'54.75''	106o50'49.28''	Cán bộ	QB61.01	2	2	2	2	2		1243	1	5	3	4	4	3	3	4	5	1	3		3	124536		1		2			2		1	2		2	1	2		2	3	3	3	5	1
Nguyễn Văn Vương	Xã Ngư Thủy Bắc	Lệ Thủy	2	17o15'55.46''	106o50'45.12''	Giáo viên	QB61.02	2	2	2	2	2		1243	1	5	3	4	4	3	3	4	5	1	3		3	125346		1		2			2		1	2		2	1	1		2	3	3	3	5	1
Nguyễn Thị Hải Yến	Xã Ngư Thủy Bắc	Lệ Thủy	2	17o16'0.28''	106o50'39.44''	Công nhân	QB61.03	2	2	1	1	2		1324	1	4	3	3	3	2	2	3	3	1	3		3	123456		1		2			3		1	2		2	1	2		3	3	1	2	4	2
Võ Viết Năm	Xã Ngư Thủy Bắc	Lệ Thủy	2	17o15'46.83''	106o51'1.96''	Làm nông	QB61.04	2	1	1	1	3		1243	1	4	2	2	3	2	2	3	3	1	3		3	123456		1		2			2		1	3		2	1	3		3	3	1	1	4	2
Nguyễn Thị Phượng	Xã Ngư Thủy Bắc	Lệ Thủy	2	17o15'51.26''	106o50'49.26''	Đánh bắt thủy sản	QB61.05	2	0	2	2	2		1432	1	5	5	4	5	4	4	5	5	5	2		2	126345		1		2			3		1	2		1	1	3		2	5	2	1	4	1
Nguyễn Thị Hoàng	Xã Ngư Thủy Bắc	Lệ Thủy	2	17o15'54.61''	106o50'49.18''	Nội trợ, công nhân	QB61.06	2	0	2	2	2		1342	1	5	5	4	5	4	5	5	5	3	3		3	123465		1		1	4		3		1	2		2	1	2		2	4	2	1	4	1
Trần Thị Hành	Xã Ngư Thủy Bắc	Lệ Thủy	2	17o15'56.34''	106o50'52.34''	Kinh doanh nhỏ	QB61.07	2	0	1	2	2		1342	1	5	5	4	4	4	4	5	4	4	3		3	126345		1		2			3		1	2		2	1	2		2	4	2	2	3	1
Nguyễn Thị Toái	Xã Ngư Thủy Bắc	Lệ Thủy	2	17o15'59.71''	106o50'54.27''	Đánh bắt thủy sản	QB61.08	2	2	2	2	1		1243	1	5	99	4	4	4	4	5	5	5	1	Đánh bắt ngày càng nhiều, liên tục	1	126345		1		2			3		1	2		1	1	2		2	5	2	1	3	1
Trần Thị Thủy	Xã Ngư Thủy Bắc	Lệ Thủy	2	17o15'54.92''	106o50'59.03''	Buôn bán thủy sản	QB61.09	2	2	2	2	1		1234	1	4	3	4	4	2	2	4	5	5	3		5	123546		1		2			4		1	2		1	1	3		2	5	1	1	4	2
Hồ Thị Huyền Thoại	Xã Ngư Thủy Bắc	Lệ Thủy	2	17o15'57.21''	106o51'1.58''	Đánh bắt thủy sản	QB61.10	2	2	2	2	1		1243	1	4	2	3	4	2	2	3	5	4	3		3	124356		1		2			2		1	1		1	1	3		2	5	1	1	4	2
Ngô Thị Na	Xã Ngư Thủy Bắc	Lệ Thủy	2	17o13'18.63''	106o54'23.33''	Buôn bán thủy sản	QB62.01	2	0	2	2	2		1432	1	5	5	4	5	5	5	5	5	5	3		3	132645		1		2			3		2	2		2	1	2		3	5	2	1	3	1
Lê Thị Phước	Xã Ngư Thủy Bắc	Lệ Thủy	2	17o13'23.59''	106o54'19.80''	Làm nông	QB62.02	2	0	2	2	2		1432	1	5	5	5	5	4	4	5	5	2	3		3	162345		1		2			3		1	2		2	1	2		3	3	2	4	3	1
Trần Thị Lệ	Xã Ngư Thủy Bắc	Lệ Thủy	2	17o13'25.08''	106o54'11.60''	Kinh doanh nhỏ	QB62.03	2	0	2	2	2		1432	1	5	5	1	5	5	5	5	5	3	3		3	126345		1		2			3		1	2		2	1	2		2	3	2	4	5	1
Võ Ngọc Nam	Xã Ngư Thủy Bắc	Lệ Thủy	2	17o13'30.41''	106o54'18.22''	DNTN xây dựng	QB62.04	2	2	2	2	3		1423	1	5	5	5	5	4	5	5	5	3	3		3	162345		1		2			3		1	2		2	1	2		1	2	2	4	5	1
Cao Xuân Mão	Xã Ngư Thủy Bắc	Lệ Thủy	2	17o13'28.84''	106o53'52.90''	Nuôi trồng thủy sản	QB62.05	2	0	2	2	2		1342	1	5	5	1	5	1	2	5	5	5	3		3	162354		1		2			3		1	2		2	1	2		2	5	2	2	5	1
Nguyễn Thị Liên	Xã Ngư Thủy Bắc	Lệ Thủy	2	17o13'2.47''	106o54'45.88''	Nuôi trồng thủy sản	QB62.06	2	0	2	2	2		1432	1	5	5	3	5	2	2	4	5	5	3		3	162354		1		2			3		1	1		1	1	2		2	5	2	2	5	1
Nguyễn Quang Thủy	Xã Ngư Thủy Bắc	Lệ Thủy	2	17o12'58.13''	106o54'53.57''	Đánh bắt thủy sản	QB62.07	2	2	2	2	1		1324	1	5	4	5	5	4	3	5	5	5	3		4	124356		1		2			3		1	1		1	1	1		2	5	2	1	5	1
Võ Thị Hoài	Xã Ngư Thủy Bắc	Lệ Thủy	2	17o12'36.20''	106o55'17.41''	Đánh bắt thủy sản	QB62.08	2	2	2	2	1		1423	1	5	4	4	5	3	4	5	5	4	4		4	124356		1		2			3		1	1		1	1	1		2	5	3	2	5	1
Đinh Thị Hồng	Xã Ngư Thủy Bắc	Lệ Thủy	2	17o12'39.44''	106o55'6.86''	Đánh bắt thủy sản	QB62.09	2	2	1	2	1		1423	1	5	4	4	4	3	3	5	5	5	3		3	132456		1		2			3		1	1		1	1	1		1	5	1	1	5	1
Nguyễn Thị Suối	Xã Ngư Thủy Bắc	Lệ Thủy	2	17o12'33.90''	106o55'7.04''	Nuôi trồng thủy sản	QB62.10	2	2	2	2	2		1423	1	5	4	4	4	3	3	5	4	5	4		4	124536		1		99			3		1	2		2	1	1		2	4	1	2	5	2
Trần Đức Quang	Xã Ngư Thủy Nam	Lệ Thủy	2	17o17'63.55''	106o97'06.68''	Ngư nghiệp	QB63.01	2	0	2	2	2		1432	1	5	4	5	5	2	2	5	5	5	2	Khai thác nhiều, hiện đại nên gây cạn kiệt	1	123645		1		2					1	2		1	1	2		2	5	2	1	4	1
Trần Thị Hiền	Xã Ngư Thủy Nam	Lệ Thủy	2	17o17'73.15''	106o97'05.47''	Ngư nghiệp	QB63.02	2	0	2	1	2		1423	1	5	2	2	4	1	5	5	5	5	2	Không biết lý do vì sao	2	162435		1		2					1	2		1	1	2		2	5	2	1	4	1
Lê Quảng Huỵnh	Xã Ngư Thủy Nam	Lệ Thủy	2	17o17'64.95''	106o96'95.83''	Ngư nghiệp	QB63.03	2	1	2	2	1234		2134	1	5	4	4	5	3	5	5	5	3	1		3	153246		1		2					1	234		1	1	2		3	4	2	2	5	2
Lê Thị Hồng	Xã Ngư Thủy Nam	Lệ Thủy	2	17o17'58.28''	106o96'94.79''	Kinh doanh	QB63.04	0	1	0	2	2		4213	1	3	3	4	5	1	5	5	5	5	3		3	146235		1		99	99		3		1	2		2	1	2		3	4	1	1	4	99
Phạm Thị Thu Hà	Xã Ngư Thủy Nam	Lệ Thủy	2	17o18'71.06''	106o95'69.54''	Kinh doanh	QB63.05	2	1	2	2	2		1234	1	5	5	4	5	4	4	5	3	3	5	Đời sống người dân cao nên mua nhiều	2	123654		1		2					1	2		2	1	2		2	3	2	2	3	1
Bùi Văn Thản	Xã Ngư Thủy Nam	Lệ Thủy	2	17o18'72.10''	106o95'63.29''	Tự do	QB63.06	2	1	2	1	1		1234	1	5	4	4	5	5	5	5	5	3	3		3	123645		1		2					1	2		2	1	2		3	2	1	2	3	1
Nguyễn Thanh Dền	Xã Ngư Thủy Nam	Lệ Thủy	2	17o18'74.57''	106o94'88.39''	Ngư nghiệp	QB63.07	2	1	2	2	1		1423	1	5	5	5	5	4	4	5	5	5	3		3	126345		1		2					1	2		1	1	2		2	5	1	1	3	1
Nguyễn Thị Mến	Xã Ngư Thủy Nam	Lệ Thủy	2			Tự do	QB63.08	2	1	2	1	2		1342	1	4	3	3	4	3	3	4	4	3	3	Lượng hải sản gia đình đánh bắt được không nhiều	5	123456		1		2					1	1		1	1	4		3	4	3	1	4	1
Thân Thị Phương	Xã Ngư Thủy Nam	Lệ Thủy	2	17o18'66.10''	106o94'99.11''	Giáo viên	QB63.09	2	2	2	2	2		1234	1	4	4	5	5	4	4	5	3	2	4	Nhu cầu về hải sản của người dân ngày càng cao	4	126354		1		2					1	2		1	1	2		2	5	3	1	5	2
Hồ Văn Đức	Xã Ngư Thủy Nam	Lệ Thủy	2	17o18'90.77''	106o95'3.58''	Ngư nghiệp	QB63.10	2	2	2	2	1		1234	1	5	4	5	5	4	4	5	5	5	4	Sức mua của người tiêu dùng ngày càng cao	4	164325		1		2					1	1		1	1	2		2	5	1	1	4	2
[truncated: 36 more columns]

## Sheet: Ha Tinh
Họ tên	Địa chỉ	Huyện	Tỉnh	Tọa độ X	Tọa độ Y	Nghề nghiệp	Mã phiếu	A1.1	A1.2	A1.3	A1.4	A2	A2.2	A3	A4	A5.1	A5.2	A5.3	A5.4	A5.5	A5.6	A5.7	A6	A7	A8.1	A8.2	A9	A10	A10.2	A11.1	A11.2	B1	B2	B2.2	B3.1	B3.2	B4	B5	B5.2	B6	B7	B8	B8.2	B9	B10	B11	B12	B13	C1
Trần Thị Nhung	Xã Xuân Hội	Nghi Xuân	1	18o74'45''	105o78'05''	Lao động tự do	HT11.01	2	2	2	1	1		1324	1	5	5	4	5	3	3	4	5	1	4		1	132546		1		1	3		1		1	3		1	1	2		3	3	3	4	4	2
Nguyễn Thị Phương	Xã Xuân Hội	Nghi Xuân	1	18o74'78''	105o78'11''	Buôn bán thủy sản	HT11.02	2	1	2	1	12		1324	1	4	4	2	3	2	2	3	5	4	4		2	1		1		1	1		3		1	2		1	1	2		2	3	3	3	5	2
Nguyễn Tiến Lợi	Xã Xuân Hội	Nghi Xuân	1	18o74'64''	105o78'15''	Cán bộ thôn, buôn bán	HT11.03	2	1	2	1	1		1324	1	1	1	4	4	1	1	4	5	2	3		4	123456		1		1	3		3		1	1		1	1	1		2	3	3	2	5	2
Lê Hồng Kỳ	Xã Xuân Hội	Nghi Xuân	1	18o74'96''	105o78'42''	Đánh cá	HT11.04	2	1	2	2	1		1234	1	4	4	3	4	99	3	3	5	5	4		4	125634		1		1	3		3		1	1		1	1	2		3	4	4	1	5	2
Đỗ Thành Long	Xã Xuân Hội	Nghi Xuân	1	18o74'58''	105o78'07''	Đánh bắt cá	HT11.05	2	1	2	1	1		1324	1	5	4	3	4	2	2	5	1	5	4		1	123654		1		2					1	12		2	1	2		3	5	2	1	5	2
Nguyễn Xuân Hiền	Xã Xuân Hội	Nghi Xuân	1	18o74'68''	105o78'35''	Buôn bán hải sản	HT11.06	1	2	1	2	1		1342	1	1	2	2	1	3	4	1	5	5	5	Nhu cầu tăng	3	126345		1		1	3		3		1	2		1	1	1		2	4	3	3	2	1
Mai Văn Sỹ	Xã Xuân Hội	Nghi Xuân	1	18o73'12''	105o77'13''	Đánh bắt hải sản	HT11.07	2	0	1	2	1		1432	1	5	4	2	5	4	3	5	5	5	5	Nhu cầu tăng	2	126435		6		2					1	2		1	1	1		2	5	1	1	2	3
Võ Thị Hải	Xã Xuân Hội	Nghi Xuân	1	18o74'56''	105o78'03''	Buôn bán dụng cụ đánh bắt	HT11.08	2	1	2	2	1		1423	1	5	3	3	4	2	3	4	5	5	5	Do nhu cầu tăng	1	143265		1		1	3		4		1	2		1	1	2		3	4	2	1	4	3
Mai Thị Huệ	Xã Xuân Hội	Nghi Xuân	1	18o74'35''	105o77'96''	Buôn bán thủy sản	HT11.09	2	1	2	2	2		1423	1	5	3	4	5	3	2	4	3	4	5	Nhu cầu tăng	4	146253		1		1	4		4		1	2		1	1	2		3	3	3	2	4	4
Mai Thị Huyền	Xã Xuân Hội	Nghi Xuân	1	18o74'03''	105o77'82''	Buôn bán dụng cụ đánh bắt	HT11.10	2	2	1	2	2		1342	1	5	3	4	4	3	3	5	4	3	5	Do nhu cầu tăng	1	162345		1		2					1	2		2	1	2		3	4	3	5	3	2
Uông Thị Vân	Xã Xuân Trường	Nghi Xuân	1	18o73'7''	105o76'	Ngư nghiệp	HT12.01	2	2	1	1	1		1342	1	5	3	3	5	2	3	4	5	5	5	nhu cầu tăng	2	162345		1		2					1	4		1	0	4		3	4	2	1	3	5
Trần Thị Hòa	Xã Xuân Trường	Nghi Xuân	1	18o73'5''41	105o73'28''40	Ngư nghiệp	HT12.02	2	2	2	2	12		1234	1	4	3	3	3	2	2	4	5	5	4		4	123465		1		2					1	12		2	1	2		3	4	4	1	4	4
Trần Văn Dũng	Xã Xuân Trường	Nghi Xuân	1	18o72'19''210	105o78'33''523	Ngư nghiệp	HT12.03	1	1	2	2	12		1341	1	3	3	4	3	3	3	5	4	4	5	chưa có sự cố formosa	4	126453		1		1	1		1		1	2		1	1	2		3	4	3	2	4	4
Trần Thanh Tuấn	Xã Xuân Trường	Nghi Xuân	1	18o72'15''96	105o78'31''42	Ngư nghiệp	HT12.04	2	1	2	2	1		1432	1	5	4	4	5	4	3	5	5	5	5	giá cả không bị ảnh hưởng, lượng khai thác thủy sản tăng	5	123465		1		1	3		3		1	2		1	1	2		2	5	3	2	4	1
Nguyễn Thị Hoa	Xã Xuân Trường	Nghi Xuân	1	18o78'3''	105o78'3''	Ngư nghiệp	HT12.05	2	1	2	2	1		1234	1	4	3	2	3	2	3	3	5	5	3		3	123456		1		2					1	1		2	0	99		4	2	2	2	4	4
Nguyễn Thị Thu	Xã Xuân Trường	Nghi Xuân	1	18o73'99''	105o77'96''	Ngư nghiệp	HT12.06	2	2	1	2	1		1243	1	5	4	2	5	2	3	4	5	5	5	nhu cầu tăng	3	132465		1		2					1	4		1	0	3		3	5	3	1	5	5
Mai Thị Phượng	Xã Xuân Trường	Nghi Xuân	1	18o72'22''61	105o78'47''96	Ngư nghiệp	HT12.07	2	1	2	2	1		1234	1	5	4	3	5	2	3	4	5	5	4	tham gia đánh bắt xa bờ, sản lượng cá nhiều	3	123465		1		1	3		2		1	1		1	1	2		1	4	3	3	5	4
Nguyễn Thị Quỳnh	Xã Xuân Trường	Nghi Xuân	1	18o73'3''	105o18'5''	Nghề nghiệp tự do	HT12.08	2	1	1	2	1		1234	1	3	4	3	4	2	4	5	5	1	4		1	123456		1		2					1	24		1	0	99		3	5	3	3	1	1
Lê Đình Miên	Xã Xuân Trường	Nghi Xuân	1	18o74'7''	105o72'4''	Ngư nghiệp	HT12.09	2	2	1	1	1		1234	1	3	3	4	3	5	5	5	5	5	5		1	132456		1		1	3		2		1	12		1	1	2		99	1	3	1	5	2
Nguyễn Mạnh Toàn	Xã Xuân Trường	Nghi Xuân	1	18o73'4''	105o82'0''	Ngư nghiệp	HT12.10	2	2	2	2	1		1342	1	5	5	4	5	4	4	4	5	5	4	khối lượng hải sản lớn, giá cả ổn định	4	132546		1		1	3		3		1	1		1	1	2		2	4	3	2	4	1
Nguyễn Thị Mai	Xã Xuân Đan	Nghi Xuân	1	18o42'48''	105o46'42''	Ngư nghiệp	HT13.01	2	2	1	1	2		1423	1	5	5	5	5	5	5	5	5	3	4		4	125643		1		2					1	2		1	1	2		3	5	1	1	3	1
Hoàng Xuân Việt	Xã Xuân Đan	Nghi Xuân	1	18o42'46''	105o46'42''	Ngư nghiệp	HT13.02	2	2	1	1	1		1423	1	5	4	4	99	3	3	5	5	5	4		4	156234		1		2					1	2		1	1	2		2	5	1	1	3	1
Trần Văn Đệ	Xã Xuân Đan	Nghi Xuân	1	18o42'28''	105o46'45''	Nông nghiệp, ngư nghiệp	HT13.03	2	2	2	2	1		1342	1	5	4	3	5	4	3	4	4	4	4		4	123654		1		1	3		3		1	2		1	1	2		3	4	3	2	4	1
Phạm Đình Điệp	Xã Xuân Đan	Nghi Xuân	1	18o42'30''	105o46'35''	Kinh doanh	HT13.04	2	2	2	2	2		1234	1	5	5	5	5	5	5	99	4	2	4		4	1235674		1		1	1		3		1	2		1	1	2		2	3	3	3	4	1
Trần Đức Toản	Xã Xuân Đan	Nghi Xuân	1	18o42'40''	105o46'43''	Ngư nghiệp	HT13.05	2	2	2	2	1		1234	1	5	4	4	5	4	3	4	5	5	4	số lượng hải sản khai thác được nhiều, giá cả theo thị trường khá ổn định	4	125643		1		1	3		3		1	1		1	1	2		2	5	99	3	4	1
Nguyễn Phi Dương	Xã Xuân Đan	Nghi Xuân	1	18o71'26''	105o77'83''	Ngư nghiệp	HT13.06	2	2	1	2	1		1324	1	5	4	4	3	2	2	4	5	5	5	nhu cầu tăng	3	132465		4		1	3		3		1	2		1	1	1		3	5	3	3	4	5
Nguyễn Thị Ngân	Xã Xuân Đan	Nghi Xuân	1	18o42'27''	105o46'42''	Nông nghiệp	HT13.07	2	2	2	2	1		1342	1	5	3	3	5	3	3	3	5	5	4	lượng sản phẩm chế biến (nước mắm) tăng, giá cả ổn định	4	132456		1		1	3		4		1	2		1	1	2		3	4	3	2	4	1
Trần Huy Dũng	Xã Xuân Đan	Nghi Xuân	1	18o42'33''	105o47'02''	Nông nghiệp	HT13.08	2	2	2	2	99		1342	1	5	5	4	4	4	5	5	5	2	4		4	1235674		1		1	1		3		1	2		99	1	1		2	3	3	3	5	1
Nguyễn Duy Thủy	Xã Xuân Đan	Nghi Xuân	1	18o42'35''	105o46'42''	Kinh doanh	HT13.09	2	2	2	2	1		1342	1	5	4	3	5	4	3	4	5	5	4	buôn bán được nhiều, giá cả thị trường ổn định	4	123564		1		1	2		4		1	1		1	1	2		3	5	3	2	4	1
Nguyễn Phi Đức	Xã Xuân Đan	Nghi Xuân	1	18o41'51''	105o46'47''	Ngư nghiệp	HT13.10	2	2	2	2	1		1342	1	5	4	4	5	3	3	4	5	4	4		4	125643		1		99	99		99		1	2		2	1	2		3	5	1	1	3	1
Nguyễn Thị Lam	Xã Xuân Phổ	Nghi Xuân	1	18o69'28''79	105o76'72''05	Đánh bắt, nuôi trồng	HT14.01	2	2	2	2	1		1423	1	5	3	3	5	2	3	5	5	5	5	Đi biển đánh bắt nhiều	4	135426		1		2					1	1		1	1	2		1	5	2	2	5	1
Nguyễn Thị Xuân	Xã Xuân Phổ	Nghi Xuân	1	18o69'25''60	105o76'69''04	Đánh bắt	HT14.02	2	2	2	2	1		1423	1	5	3	3	5	1	3	5	5	5	4		4	123456		1		1	3		3		1	1		1	1	2		2	4	2	2	5	1
Trần Văn Châu	Xã Xuân Phổ	Nghi Xuân	1	18o72'02''	105o68'04''	Đánh bắt thủy sản	HT14.03	2	1	1	2	12		4213	1	4	3	4	3	2	5	5	4	4	4		4	124356		1		99	99		1		1	12		2	99	2		3	4	3	2	4	1
Hồ Quang Dũng	Xã Xuân Phổ	Nghi Xuân	1	18o68'08''	105o79'02''	Nuôi trồng thủy sản	HT14.04	2	1	2	2	2		1423	1	5	1	3	5	1	2	4	4	2	3	Do trước đó các hoạt động vẫn diễn ra bình thường	3	1		5		99	99			Có dự án công nghiệp nhưng phải đảm bảo môi trường	1	2		1	1	2		1	4	3	2	2	99
Nguyễn Doãn Thành	Xã Xuân Phổ	Nghi Xuân	1	18o68'25''60	105o76'69''04	Đi câu cá, đánh bắt	HT14.05	2	2	2	2	2		1243	1	5	3	3	5	3	5	5	5	5	4	Cá còn nhiều	4	1		1		1	3		3		1	2		2	1	2		3	4	2	2	5	1
Lê Xuân Tịnh	Xã Xuân Phổ	Nghi Xuân	1	18o69'50''	105o78'01''	Đánh bắt thủy sản	HT14.06	2	1	1	1	1		1423	1	4	3	3	4	2	4	5	5	5	4		4	146253		1		99	99		99		1	12		2	99	12		3	3	3	2	4	99
Nguyễn Huy Đường	Xã Xuân Phổ	Nghi Xuân	1	18o69'08''	105o78'03''	Đánh bắt, nuôi trồng thủy sản	HT14.07	2	0	2	2	2		1243	1	4	4	3	4	3	4	5	5	4	4		4	1246753	Sử dụng bom mìn khai thác	1		99	99		99		1	2		1	0	2		3	4	3	2	5	99
Trần Thị Tuất	Xã Xuân Phổ	Nghi Xuân	1	18o69'03''	105o78'00''	Buôn bán thủy sản	HT14.08	2	2	2	2	1		1243	1	4	3	3	4	2	5	5	5	5	4		4	142356		1		2					1	12		2	99	2		3	4	3	2	4	1
Nguyễn Thị Liên	Xã Xuân Phổ	Nghi Xuân	1	18o69'31''38	105o76'71''26	Đánh cá	HT14.09	2	2	2	2	1		1423	1	5	4	4	5	2	3	5	5	5	3		3	1		1		1	2		4		1	1		1	1	2		1	5	2	2	5	1
Nguyễn Văn Hải	Xã Xuân Phổ	Nghi Xuân	1	18o69'28''69	105o76'71''61	Đánh cá	HT14.10	2	2	2	2	3		1234	1	5	5	5	5	3	5	5	4	4	2	Đánh bắt nhiều, sản lượng giảm sút	2	125346		1		1	3		3		1	2		1	1	2		3	3	2	3	3	2
Trần Văn Trường	Xã Xuân Hải	Nghi Xuân	1	18o42'08''	105o47'22''	Đánh bắt thủy sản	HT15.01	2	1	2	1	1		1234	1	4	4	2	4	2	2	3	5	5	4		1	136524		1		1	3		3		1	1		1	1	2		3	5	2	2	4	2
Trần Văn Hùng	Xã Xuân Hải	Nghi Xuân	1	18o41'08''	105o47'27''	Đánh bắt thủy sản	HT15.02	2	1	2	1	1		1324	1	5	4	4	5	2	2	3	5	4	4		4	123654		1		2					1	2		1	1	2		3	4	3	3	4	2
Dương Văn Minh	Xã Xuân Hải	Nghi Xuân	1	18o43'04''	105o46'45''	Đánh bắt thủy sản	HT15.03	2	1	2	0	1		1324	1	4	4	4	4	2	2	3	5	4	5		1	123546		1		2					1	1		1	1	2		3	4	2	1	5	2
Võ Văn Hùng	Xã Xuân Hải	Nghi Xuân	1	18o40'27''	105o46'27''	Đánh bắt thủy sản	HT15.04	2	1	2	1	1		1324	1	4	4	2	3	2	2	3	5	4	4		1	136524		1		1	3		3		1	12		1	1	2		3	4	2	1	4	2
Nguyễn Đình Phi	Xã Xuân Hải	Nghi Xuân	1	18o68'06''	105o78'78''	Cán bộ, viên chức	HT15.05	2	2	2	2	2		1243	1	5	2	4	4	3	3	4	5	1	3		3	136425		4		1	1		3		1	2		2	1	2		3	3	3	3	5	2
Trần Thị Phương	Xã Xuân Hải	Nghi Xuân	1	18o40'16''	105o46'20''	Lao động tự do	HT15.06	2	1	2	1	1		3124	1	4	4	3	4	2	2	4	4	4	3		1	136542		1		2					1	1		2	1	2		3	5	2	1	2	2
Cao Xuân Lập	Xã Xuân Hải	Nghi Xuân	1	18o68'84''	105o79'03''	Sản xuất nông nghiệp	HT15.07	2	2	1	1	2		1243	1	5	2	2	4	2	3	4	4	2	3		3	126435		1		2					1	1		1	1	1		2	3	3	2	4	2
Hoàng Liên Sơn	Xã Xuân Hải	Nghi Xuân	1	18o68'84''	105o79'03''	Đánh bắt hải sản	HT15.08	2	1	2	1	2		1423	1	5	3	4	4	2	2	5	5	4	5	Do nhu cầu tăng	3	126453		1		2					1	2		1	1	2		2	4	2	3	4	1
Dương Thị Hương	Xã Xuân Hải	Nghi Xuân	1	18o65'89''	105o75'58''	Đánh bắt hải sản	HT15.09	2	2	2	1	1		1423	1	5	4	3	5	2	4	4	5	4	5	Nhu cầu tăng cao	3	134625		1		1	1		3		1	2		1	1	5		3	4	2	3	4	1
Nguyễn Thị Hảo	Xã Xuân Hải	Nghi Xuân	1	18o65'49''	105o45'38''	Buôn bán vật liệu xây dựng	HT15.10	2	2	2	2	2		1423	1	5	2	4	5	2	2	4	5	3	3		3	136425		1		1	3		3		1	2		2	1	2		3	4	3	3	4	1
Lê Thị Hui	Xã Xuân Yên	Nghi Xuân	1	18o66'12''	105o77'03''	Cán bộ công chức	HT16.01	2	2	2	2	2		1234	1	5	5	3	5	3	3	4	2	1	3	Không có thu nhập từ hoạt động liên quan đến biển	3	136425		4		1	3		3		1	2		2	1	1		3	2	3	5	5	1
Phan Thị Huyền	Xã Xuân Yên	Nghi Xuân	1	18o65'60''	105o78'77''	Nông nghiệp	HT16.02	2	1	2	2	2		1234	1	5	2	4	4	3	3	5	5	2	3		5	123465		1		1	1		2		1	2		1	1	2		1	5	1	1	2	1
Nguyễn Văn Điêu	Xã Xuân Yên	Nghi Xuân	1	18o67'02''	105o78'12''	Đánh bắt hải sản	HT16.03	2	2	2	2	1		1243	1	5	3	4	5	2	2	5	5	5	3	Giá tăng, lượng đánh bắt gần bờ giảm	3	126345		1		2					1	2		1	1	1		3	4	3	1	1	1
Trần Thị Thu	Xã Xuân Yên	Nghi Xuân	1	18o66'13''	105o00'02''	Đánh bắt	HT16.04	2	2	1	2	2		1423	1	5	2	4	4	2	2	5	5	5	3		3	162345		1		2					1	4		1	1	4		3	5	3	1	4	1
Hoàng Thị Quyên	Xã Xuân Yên	Nghi Xuân	1	18o63'21''	105o78'62''	Đánh bắt hải sản	HT16.05	2	1	2	2	2		1243	1	5	2	5	5	4	4	5	5	5	3		3	162345		4		2					1	2		1	1	1		3	5	3	2	4	1
Phạm Hồng Thảo	Xã Xuân Yên	Nghi Xuân	1	18o66'22''	105o79'63''	Đánh bắt thủy sản	HT16.06	2	2	2	2	2		1243	1	5	2	4	5	2	2	5	5	5	3		3	162345		1		1	2		3		1	2		1	1	2		2	5	2	1	2	1
Phan Thị Hoàng Hà	Xã Xuân Yên	Nghi Xuân	1	18o65'82''	105o78'71''	Cán bộ công chức	HT16.07	2	1	2	2	2		1432	1	5	3	4	5	2	3	5	5	1	3		3	162345		6		1	3		3		1	2		2	1	1		2	2	2	5	5	4
Trịnh Thị Thảo	Xã Xuân Yên	Nghi Xuân	1	18o66'43''	105o79'50''	Đánh bắt	HT16.08	2	2	2	2	2		1423	1	5	2	3	4	2	3	5	5	5	5	Do nhu cầu tăng	4	162543		1		2					1	2		1	1	2		3	5	3	1	2	1
Trần Thị Hà	Xã Xuân Yên	Nghi Xuân	1	18o66'30''	105o79'20''	Đánh bắt	HT16.09	2	2	1	2	2		1234	1	5	2	4	4	3	3	5	5	5	5	Nhu cầu tăng	3	126345		1		2					1	2		1	1	1		3	4	3	2	5	1
Trần Quốc Thái	Xã Xuân Yên	Nghi Xuân	1	18o66'19''	105o79'46''	Chế biến hải sản	HT16.10	2	1	2	2	2		1432	1	5	2	4	4	2	3	5	5	5	4	Nhu cầu tăng	3	162345		1		1	3		3		1	2		2	1	2		3	5	2	1	3	1
Trịnh Thị Khương	Xã Xuân Thành	Nghi Xuân	1	18o39'33''	105o46'58''	Kinh doanh	HT17.01	2	1	2	1	1		1324	1	5	3	2	5	2	2	3	5	5	4		1	136524		1		1	4		3		1	12		1	1	2		1	5	2	1	5	2
Lê Văn Thành	Xã Xuân Thành	Nghi Xuân	1	18o38'22''	105o48'18''	Ngư nghiệp	HT17.02	2	1	2	1	1		1234	1	4	4	2	3	99	2	3	5	4	4		1	136245		1		1	2		3		1	12		1	1	2		3	5	2	1	4	2
Hoàng Thị Quế	Xã Xuân Thành	Nghi Xuân	1	18o38'30''	105o48'13''	Kinh doanh	HT17.03	2	1	2	1	1		1324	1	5	5	4	4	3	3	3	5	5	4		1	135624		1		1	3		3		1	12		2	1	2		3	5	2	1	5	4
Lê Văn Thái	Xã Xuân Thành	Nghi Xuân	1	18o38'34''	105o48'14''	Ngư nghiệp	HT17.04	2	1	1	2	1		1324	1	5	5	3	4	2	2	3	5	4	4		1	123654		1		1	3		3		1	1		2	1	2		3	3	2	1	5	2
Lê Văn Tú	Xã Xuân Thành	Nghi Xuân	1	18o38'29''	105o48'13''	Ngư nghiệp	HT17.05	2	2	1	2	12		1324	1	5	3	2	3	3	1	99	5	4	1	do biển có sự cố, không có thu nhập từ biển và gia đình vẫn chưa có việc làm thu nhập ngoài	2	126534		1		1	3		1		1	12		1	1	2		2	4	2	1	3	1
Lê Văn Vinh	Xã Xuân Thành	Nghi Xuân	1	18o38'17''	105o48'14''	Ngư nghiệp	HT17.06	2	2	2	2	1		1234	1	4	5	4	4	2	2	3	5	4	3		1	123456		1		1	1		3		1	1		1	1	2		3	4	2	1	1	2
Lê Hòa	Xã Xuân Thành	Nghi Xuân	1	18o38'22''	105o48'19''	Ngư nghiệp	HT17.07	2	1	2	1	12		1324	1	5	2	2	3	4	2	3	5	4	1	ảnh hưởng ô nhiễm biển	1	132456		1		2					1	12		1	1	2		3	4	1	1	3	1
Lê Thanh Phương	Xã Xuân Thành	Nghi Xuân	1	18o40'32''	105o50'23''	Ngư nghiệp	HT17.08	2	1	1	2	12		1324	1	5	2	3	4	2	2	3	5	4	1	gia đình chủ yếu kinh tế thu nhập từ biển	1	123546		1		1	3		1		1	12		1	1	2		3	4	1	1	3	4
Lê Dọi	Xã Xuân Thành	Nghi Xuân	1	18o38'21''	105o48'17''	Ngư nghiệp	HT17.09	2	1	2	1	2		1324	1	5	5	3	5	2	3	3	5	5	5		1	132564		1		2					1	12		2	1	2		3	5	2	1	5	2
Dương Văn Huân	Xã Xuân Thành	Nghi Xuân	1	18o38'30''	105o48'14''	Kinh doanh	HT17.10	2	1	2	1	1		1234	1	4	4	3	3	2	2	3	5	5	4		1	123654		1		1	4		3		1	2		1	1	2		3	4	2	1	4	2
Nguyễn Văn Trực	Xã Xuân Liên	Nghi Xuân	1	18o35'34''	105o49'06''	Ngư nghiệp	HT18.01	2	2	2	2	2		1234	2	5	5	5	5	5	5	5	5	5	3		3	123456		1		2					1	12		1	1	2		2	4	1	1	1	2
Nguyễn Quang Vu	Xã Xuân Liên	Nghi Xuân	1	18o35'39''	105o49'08''	Kinh doanh	HT18.02	2	2	2	2	24		4231	1	5	5	5	5	5	5	5	5	5	3		3	123456		1		1	3		5	chưa biết rõ về cách xử lý của họ	1	24		1	1	234		3	1	1	1	1	4
Trần Thế Hiền	Xã Xuân Liên	Nghi Xuân	1	18o59'09''	105o8'23''	Kinh doanh	HT18.03	2	1	2	2	1		4132	1	4	5	3	5	3	4	5	5	4	3		2	156234		1		1	1		5	cần phát triển CNH, HĐH nhưng phải đảm bảo môi trường	1	12		2	1	24		3	3	3	2	4	2
Nguyễn Hải Thìn	Xã Xuân Liên	Nghi Xuân	1	18o35'38''	105o49'01''	Ngư nghiệp	HT18.04	2	2	2	2	1		1234	2	4	4	4	5	3	3	4	5	4	4		4	132456		1		2					1	2		1	1	2		1	4	3	3	4	1
Lê Hồng Biên	Xã Xuân Liên	Nghi Xuân	1	18o36'72''	105o78'02''	Kinh doanh	HT18.05	2	1	2	2	1		1324	1	4	3	4	3	4	5	5	5	5	4		3	132456		1		1	1		2		1	1		1	1	2		3	5	3	2	4	2
Trần Thị Tùng	Xã Xuân Liên	Nghi Xuân	1	18o55'99''	105o38'23''	Kinh doanh	HT18.06	2	2	2	2	1		1423	1	5	4	3	4	2	3	5	5	5	4		4	142635		1		2					1	1		1	1	2		3	5	3	2	4	1
Nguyễn Văn Hoạt	Xã Xuân Liên	Nghi Xuân	1	18o36'42''	105o53'02''	Ngư nghiệp	HT18.07	2	2	2	2	2		1234	1	5	5	5	5	5	5	5	5	5	5		5	123456		1		2					1	1		1	1	2		2	4	2	1	1	4
Nguyễn Quang Huy	Xã Xuân Liên	Nghi Xuân	1	18o35'20''	105o49'30''	Ngư nghiệp	HT18.08	2	2	2	2	2		1234	1	4	3	3	4	4	3	4	5	5	5		5	132465		1		2					1	1		1	1	2		2	5	2	1	4	1
Nguyễn Ngọc Đặng	Xã Xuân Liên	Nghi Xuân	1	18o59'07''	105o8'32''	Ngư nghiệp	HT18.09	2	2	2	2	36		1432	1	5	3	2	5	2	3	5	1	5	5		5	126435		6		2					1	12		12	1	2		1	5	1	1	2	2
Nguyễn Văn Khả	Xã Xuân Liên	Nghi Xuân	1	18o59'9''	105o82'3''	Ngư nghiệp	HT18.10	2	2	2	2	1		1234	1	5	5	5	5	5	5	5	5	5	4	vì đánh bắt được (trừ những ngày bão giông)	3	1235673	chất thải cơ sở nuôi thủy sản	1		1	3		1		1	1		1	1	1		1	5	2	1	1	1
Đậu Thị Đa	Xã Cổ Đạm	Nghi Xuân	1	18o36'36''	105o48'48''	Ngư nghiệp	HT19.01	2	2	2	2	1		1423	1	5	4	3	5	3	4	5	5	5	4	Đánh bắt nhiều	4	143256		1		1	3		3		1	1		1	1	1		2	4	2	2	5	1
Trần Văn Hữu	Xã Cổ Đạm	Nghi Xuân	1	18o36'10''	105o48'37''	Ngư nghiệp	HT19.02	2	2	2	2	1		4123	1	5	4	4	4	2	4	5	5	4	4	Trước là thu nhập tăng	4	134256		1		1	3		2		1	2		1	1	3		3	4	1	1	5	1
Trần Xuân Thư	Xã Cổ Đạm	Nghi Xuân	1	18o36'53''	105o48'24''	Ngư nghiệp	HT19.03	2	2	2	2	1		4123	1	5	4	4	5	3	5	5	5	4	5		4	1		1		2					1	2		1	0	99		3	4	2	1	5	2
Nguyễn Hải Tiến	Xã Cổ Đạm	Nghi Xuân	1	18o38'10''	105o48'37''	Nông nghiệp	HT19.04	1	1	1	1	3		1243	1	5	5	3	4	3	4	5	5	2	3		3	134256		1		1	3		4		1	2		1	1	2		3	3	1	2	4	3
Trần Văn Tuân	Xã Cổ Đạm	Nghi Xuân	1	18o36'51''	105o48'49''	Ngư nghiệp	HT19.05	2	2	2	2	2		1243	1	5	4	4	4	4	4	5	4	4	4	trước là thu nhập chính, cá sản lượng nhiều	4	134256		1		1	2		2		1	3		2	1	3		2	3	2	2	5	1
Trần Xuân Năm	Xã Cổ Đạm	Nghi Xuân	1	18o36'41''	105o48'22''	Ngư nghiệp	HT19.06	2	2	2	2	2		1423	1	5	4	4	5	2	3	4	4	4	4	biển sạch, đánh bắt được nhiều	3	123654		1		1	3		4		1	1		1	1	1		1	4	2	2	5	1
Phạm Thị Nhung	Xã Cổ Đạm	Nghi Xuân	1	18o36'39''	105o4'21''	Ngư nghiệp	HT19.07	2	2	2	2	1		1432	1	5	4	4	5	3	4	5	5	5	4	nghề chủ yếu làm biển	4	135246		1		1	3		3		1	1		1	1	2		2	4	2	2	5	1
Phan Xuân Tỵ	Xã Cổ Đạm	Nghi Xuân	1	18o37'8''	105o48'47''	Ngư nghiệp	HT19.08	2	2	2	2	2		1423	1	5	4	4	4	2	4	4	5	4	4		3	315246		1		1	4		4		1	1		1	1	1		2	4	2	2	5	1
Trần Quang Trung	Xã Cổ Đạm	Nghi Xuân	1	18o36'56''	105o48'58''	Ngư nghiệp	HT19.09	2	2	2	2	1		1432	1	4	4	4	5	4	4	5	5	5	4	đánh bắt, làm thuyền nên thu nhập tăng	3	134256		1		1	4		4		1	1		1	1	2		2	4	2	2	5	1
Lê Quang Vượng	Xã Cổ Đạm	Nghi Xuân	1	18o36'51''	105o48'48''	Ngư nghiệp	HT19.10	2	1	2	2	1		1432	1	5	99	4	5	1	3	4	5	5	4	cá, mực bán được	4	135		1		1	3		4		1	1		1	0	1		3	4	2	2	5	1
Nguyễn Thị Hoa	Xã Cương Gián	Nghi Xuân	1	18o54'87''	105o83'87''	Chế biến nước mắm	HT20.01	1	1	1	1	1		1342	1	2	2	3	3	2	3	3	5	5	4		2	123456		1		2					1	2		2	0	99		5	4	3	1	4	1
Nguyễn Ngọc Ánh	Xã Cương Gián	Nghi Xuân	1	18o59'67''	105o83'02''	Đánh bắt	HT20.02	2	2	2	2	1		1234	1	5	4	4	3	3	4	3	5	5	4		4	1723654	Bộ phận kích điện	1		1	3		2		1	1		2	1	2		2	5	2	1	4	1
Trần Đức Tâm	Xã Cương Gián	Nghi Xuân	1	18o57'81''	105o84'78''	Đánh bắt cá	HT20.03	1	1	1	1	1		1234	1	4	4	3	4	3	3	3	5	3	3		3	126354		1		2					1	1		2	0	2		3	4	2	1	4	1
Trần Văn Tửu	Xã Cương Gián	Nghi Xuân	1	18o34'26''	105o50'13''	Buôn bán hải sản	HT20.04	2	2	2	2	1		1432	1	5	4	4	4	4	3	4	5	4	4	nguồn hải sản đang dồi dào và tươi sống	3	123645		1		1	3		4		1	1		1	1	2		1	5	4	1	2	2
Hoàng Thị Tâm	Xã Cương Gián	Nghi Xuân	1	18o55'50''	105o85'63''	Buôn bán	HT20.05	2	2	2	2	1		1324	1	5	5	4	4	3	3	3	5	5	4	người thu mua cá nhiều	4	123564		1		1	2		2		1	99		1	0	2		2	4	2	1	4	1
Trương Công Hoàn	Xã Cương Gián	Nghi Xuân	1	18o56'74''	105o83'36''	Cán bộ thôn, buôn bán	HT20.06	2	2	2	2	1		1234	1	5	4	4	5	4	4	4	4	3	4	bán được nhiều mặt hàng, lưới , phao	4	125346		1		1	3		1		1	2		1	1	2		2	3	3	2	4	1
Trần Văn Khương	Xã Cương Gián	Nghi Xuân	1	18o34'14''	105o50'00''	Đánh bắt thủy sản	HT20.07	1	1	1	1	2		1234	1	4	3	4	3	2	3	3	5	4	4	đánh bắt được nhiều, giá cả ổn định	4	123546		1		1	3		3		1	1		1	1	2		2	5	3	2	4	1
Trần Thị Lương	Xã Cương Gián	Nghi Xuân	1	18o34'26''	105o49'51''	Buôn bán cá	HT20.08	2	2	2	2	1		1324	1	4	4	3	3	2	3	3	5	5	4	bán được nhiều cá, giá cả ổn định	4	123456		1		1	3		2		1	1		2	1	2		2	5	2	3	4	1
Bùi Thị Quang	Xã Cương Gián	Nghi Xuân	1	18o34'25''	105o50'11''	Chế biến nước mắm	HT20.09	2	2	2	2	1		1324	1	2	3	3	4	2	2	2	5	5	4	lượng sản phẩm chế biến nhiều, giá cả ổn định	4	125436		1		1	3		3		1	2		1	1	2		3	5	3	1	4	2
Nguyễn Thị Hồng	Xã Cương Gián	Nghi Xuân	1	18o56'43''	105o84'20''	Buôn bán	HT20.10	2	2	2	2	1		1234	1	5	4	4	3	2	3	3	5	5	4		4	123456		1		2					1	1		1	0	2		4	4	2	1	4	1
Trần Thị Trinh	Xã Thạch Hội	Thạch Hà	1	18° 21′ 29″	106° 0′ 36″	Ngư nghiệp	HT21.01	2	1	1	2	1		1432	2	5	2	2	3	3	3	3	5	5	1	Sản lượng đánh bắt giảm, không bán được	1	124365		1		2					1	2		1	0	2		3	4	2	1	5	1
Nguyễn Văn Nga	Xã Thạch Hội	Thạch Hà	1	18° 20′ 41″	106° 1′ 5″	Ngư nghiệp	HT21.02	2	1	2	2	2		1324	1	5	4	2	4	2	2	3	5	5	4	Đánh bắt nhiều hơn, do đầu tư nhiều hơn	4	134562		1		1	1		4		1	3		1	1	2		2	5	3	1	3	1
Trần Văn Liêm	Xã Thạch Hội	Thạch Hà	1	18° 20′ 49″	106° 1′ 17″	Ngư nghiệp	HT21.03	2	1	1	1	2		1432	2	5	3	3	3	2	3	3	5	4	1	Sản lượng giảm, giá cả sản phẩm đánh bắt được giảm	1	123546		1		2					1	2		1	1	2		3	4	2	1	4	2
Hồ Văn Diễn	Xã Thạch Hội	Thạch Hà	1	18° 20′ 43″	106° 1′ 11″	Ngư nghiệp	HT21.04	2	2	2	2	1		1423	1	4	3	3	4	3	4	3	5	5	4		4	124356		1		1	3		3		1	1		1	1	2		2	5	1	1	2	2
Nguyễn Thị Luận	Xã Thạch Hội	Thạch Hà	1	18° 20′ 51″	106° 1′ 15″	Ngư nghiệp	HT21.05	2	2	2	2	2		1324	1	5	3	1	3	1	1	5	5	5	1		1	134652		7	Sự cố Fosmosa	1	2		4		1	2		1	1	2		2	5	3	2	4	1
Nguyễn Thị Thắng	Xã Thạch Hội	Thạch Hà	1	18° 21′ 2″	106° 0′ 16″	Ngư nghiệp	HT21.06	2	2	2	2	2		1423	1	4	3	3	5	3	3	3	5	5	4		4	124356		1		1	3		3		1	2		1	1	2		2	5	2	1	4	1
Trần Văn Đồng	Xã Thạch Hội	Thạch Hà	1	18° 20′ 31″	106° 1′ 10″	Ngư nghiệp	HT21.07	1	1	1	1	2		1324	1	4	3	3	2	2	3	3	5	5	4	Bỏ vốn nhiều nên đánh bắt ngày càng nhiều	4	13625		1		1	3		2		1	1		1	1	2		2	4	3	3	4	2
Trần Văn Vĩnh	Xã Thạch Hội	Thạch Hà	1	18° 20′ 39″	106° 1′ 6″	Ngư nghiệp	HT21.08	2	1	1	1	2		1432	1	5	3	2	2	2	3	3	5	5	4	Đánh bắt ngáy càng nhiều	4	135642		1		1	3		4		1	1		1	1	1		3	4	3	2	4	1
Trần Thị Hội	Xã Thạch Hội	Thạch Hà	1	18° 20′ 16″	106° 0′ 42″	Kinh doanh	HT21.09	2	2	2	2	124		1234	2	4	3	5	4	2	2	3	5	4	4		4	124563		1		2					1	1		1	1	1		2	4	3	3	4	1
Phạm Thị Thuận	Xã Thạch Hội	Thạch Hà	1	18° 20′ 49″	106° 1′ 12″	Ngư nghiệp	HT21.10	2	2	2	1	2		1342	1	4	2	3	3	2	2	3	5	4	1	Sự cố fosmosa	1	7135642	Sự cố Fosmosa	7	Sự cố Fosmosa	1	1		4		1	2		1	1	2		2	5	2	2	4	1
Lê Văn Phùng	Xã Thạch Văn	Thạch Hà	1	18° 21′ 30″	106° 0′ 38″	Ngư nghiệp	HT22.01	2	1	2	1	1		1423	1	5	3	4	3	99	3	3	5	4	1	Sản lượng đánh bắt giảm, giá trị sản phẩm giảm	1	123456		1		2			3		1	2		1	1	1		2	4	3	1	4	1
Lê Đăng Tiến	Xã Thạch Văn	Thạch Hà	1	18° 21′ 21″	106° 0′ 34″	Ngư nghiệp	HT22.02	2	2	2	2	124		1234	1	5	3	3	2	3	4	3	5	5	4		4	99		1		1	3		1		1	2		1	1	2		2	5	2	1	2	2
Lê Khắc Thuật	Xã Thạch Văn	Thạch Hà	1	18° 21′ 29″	106° 0′ 38″	Ngư nghiệp	HT22.03	2	1	1	1	1		1324	1	5	3	3	3	5	99	2	5	4	1		1	325614		1		1	99		99		1	2		1	1	2		2	5	3	1	3	3
Hồ Thị Liên	Xã Thạch Văn	Thạch Hà	1	18° 21′ 29″	106° 0′ 40″	Ngư nghiệp	HT22.04	1	1	1	1	2		1432	1	4	2	3	2	2	3	3	5	5	1	Đánh bắt được ít, sản phẩm không bán được	1	124365		1		2					1	4		1	0	99		3	4	2	1	5	1
Hoàng Văn Đệ	Xã Thạch Văn	Thạch Hà	1	18° 21′ 28″	106° 0′ 38″	Ngư nghiệp	HT22.05	2	2	2	2	1		1324	1	5	5	5	5	1	5	5	5	5	1	Sự cố fosmosa	1	7132546	Xả thải của fosmosa	7	do sự cố của fosmosa	2					1	2		1	1	2		2	5	2	1	2	2
Nguyễn Văn Lạc	Xã Thạch Văn	Thạch Hà	1	18° 21′ 3″	106° 0′ 20″	Ngư nghiệp	HT22.06	2	2	2	2	2		1423	1	4	3	3	3	2	3	3	5	5	4		4	123456		1		1	3		3		1	2		1	1	2		2	5	2	1	4	1
Hồ Phi Liêm	Xã Thạch Văn	Thạch Hà	1	18° 21′ 20″	106° 0′ 4″	Ngư nghiệp	HT22.07	2	1	2	2	2		1342	1	5	4	2	5	2	2	3	5	5	5	Thu mua hải sản để bán	4	134562		1		2					1	2		1	1	1		2	4	3	2	3	5
Mai Đức Đài	Xã Thạch Văn	Thạch Hà	1	18° 21′ 21″	106° 59′ 53″	Kinh doanh	HT22.08	2	1	2	2	2		1342	1	5	5	2	5	2	2	3	5	5	5	Bán được nhiều ngư cũ	5	13		1		1	2		2		1	99		1	1	1		2	99	3	2	3	1
Nguyễn Văn Trường	Xã Thạch Văn	Thạch Hà	1	18° 21′ 13″	106° 0′ 50″	Ngư nghiệp	HT22.09	2	1	1	1	2		1324	1	3	3	3	2	2	3	3	5	5	4		4	143625		1		1	3		2		1	2		1	1	2		2	99	2	1	2	3
Đậu Xuân Hợp	Xã Thạch Văn	Thạch Hà	1	18° 21′ 23″	106° 0′ 0″	Đóng thuyền	HT22.10	2	1	2	2	2		1342	1	5	3	2	3	2	2	3	5	5	5	Đóng được nhiều thuyền hơn	4	134652		1		1	3		5	Bình thường	1	2		1	1	2		2	4	3	3	3	2
Nguyễn Đình Định	Xã Thạch Trị	Thạch Hà	1	18° 22′ 29″	105° 59′ 52″	Ngư nghiệp	HT23.01	2	1	1	99	1		1432	1	5	3	3	3	2	3	3	5	4	1	giảm sản lượng, sản phẩm không bán được	1	162435		1		2					1	2		2	0	99		3	4	2	2	2	2
Nguyễn Thanh Khang	Xã Thạch Trị	Thạch Hà	1	18° 22′ 29″	105° 59′ 52″	Ngư nghiệp	HT23.02	2	2	2	2	2		4123	1	4	3	3	5	4	4	4	5	5	1	Sản lượng đánh bắt và giá thành sản phẩm giảm	1	124653		1		2					1	2		3	0	2		4	5	2	1	3	1
Nguyễn Phượng	Xã Thạch Trị	Thạch Hà	1	18° 22′ 22″	105° 59′ 42″	Ngư nghiệp	HT23.03	1	1	1	1	2		1324	1	5	3	3	4	3	2	3	5	4	4		4	316524		1		2					1	2		1	1	2		2	5	3	1	1	3
Nguyễn Thị Hương	Xã Thạch Trị	Thạch Hà	1	18° 22′ 13″	105° 59′ 40″	Ngư nghiệp	HT23.04	99	99	99	99	99		99	99	99	99	99	99	99	99	99	99	99	99		99	99		99		2					1	1		1	1	1		2	4	3	1	3	1
Nguyễn Xuân Hiển	Xã Thạch Trị	Thạch Hà	1	18° 22′ 19″	105° 59′ 43″	Ngư nghiệp	HT23.05	2	2	2	2	1		1432	1	4	4	3	5	3	3	3	5	5	4		4	123456		1		1	3		3		1	2		1	1	2		2	5	1	1	1	1
Lê Thị Hằng	Xã Thạch Trị	Thạch Hà	1	18° 22′ 17″	105° 59′ 42″	Ngư nghiệp	HT23.06	2	1	2	1	2		1324	1	5	4	3	4	3	3	4	5	5	4	Đánh bắt được nhiều	4	123654		1		1	2		2		1	1		1	1	1		2	4	3	1	3	2
Nguyễn Văn Trinh	Xã Thạch Trị	Thạch Hà	1	18° 22′ 22″	105° 59′ 44″	Ngư nghiệp	HT23.07	2	2	1	2	12		1243	1	5	3	3	3	2	2	3	5	5	4	Phương tiện đánh bắt hiện đại hơn	4	124356		1		1	2		2		1	2		1	1	2		2	5	1	1	2	1
Hoàng Văn Đàn	Xã Thạch Trị	Thạch Hà	1	18° 22′ 28″	105° 59′ 37″	Ngư nghiệp	HT23.08	2	0	0	0	1		1324	1	4	3	3	3	1	2	2	4	3	2	Sự cố fosmosa	2	145632		1		1	3		4		1	2		1	1	2		3	4	3	2	4	1
Nguyễn Thị Tâm	Xã Thạch Trị	Thạch Hà	1	18° 22′ 20″	105° 59′ 46″	Ngư nghiệp	HT23.09	2	1	1	0	1		1324	1	4	4	2	3	1	3	4	5	4	1	Do sự cố biển	1	13		1		2					1	2		1	1	2		3	5	3	2	4	2
Nguyễn Đình Hương	Xã Thạch Trị	Thạch Hà	1	18° 22′ 17″	105° 59′ 42″	Kinh doanh	HT23.10	2	1	2	2	2		1342	1	5	4	2	4	2	2	3	5	5	5	Sức mua ngư cũ ngày càng tăng	5	13		1		1	2		2		1	1		1	1	2		2	4	3	3	4	1
Trần Thị Ka	xã Thạch Hải	Thạch Hà	1	18o23'44"	105o58'20"	Ngư Nghiệp	HT24.01	0	0	0	0	2		3142	1	4	5	4	3	3	4	4	4	5	3		4	126345		1		1	3		2		1	2		3	1	2		3	4	2	1	2	1
Dương Thị Kim Anh	thôn Đại Hải,xã Thạch Hải	Thạch Hà	1	18o24'58"	105o58'25"	Ngư Nghiệp	HT24.02	2	2	2	2	2		1234	1	5	4	3	5	4	3	3	5	5	4		4	123546		1		1	3		3		1	2		1	1	2		2	4	2	1	2	1
Nguyễn Quốc Sinh	xã Thạch Hải	Thạch Hà	1	18o23'50"	105o58'25"	Ngư Nghiệp	HT24.03	1	1	1	1	2		2143	1	5	4	4	4	3	3	4	5	4	4		3	123546		1		1	1		2		1	2		1	1	2		3	4	99	1	3	4
Nguyễn Bá Thanh	thôn Đại Hải, xã Thạch Hải	Thạch Hà	1	18o24'007"	105o58'26"	Ngư Nghiệp	HT24.04	2	2	2	2	1		1432	1	5	4	3	5	3	3	3	5	5	4		4	123456		1		2					1	2		1	1	2		2	5	1	3	4	1
Nguyễn Thị Long	thôn Đại Hải, xã Thạch Hải	Thạch Hà	1	18o23'56"	105o58'28"	Ngư Nghiệp	HT24.05	2	2	2	2	1245		1243	1	4	2	3	4	3	2	3	5	5	3		3	123546		1		1	3		2		1	2		1	1	2		2	5	2	1	4	1
Nguyễn Thị Thái	xã Thạch Hải	Thạch Hà	1	18o23'55"	105o58'28"	Ngư Nghiệp	HT24.06	2	1	2	1	2		1342	1	5	4	2	2	1	1	3	5	4	4	sức mua mắm ruốc ngày càng nhiều	4	136245		1		1	2		4		1	2		1	1	1		2	3	3	3	4	2
Trần Anh Đạo	xã Thạch Hải	Thạch Hà	1	18o23'55"	105o58'29"	Ngư Nghiệp	HT24.07	2	1	2	2	1		1342	1	4	3	3	3	2	3	3	5	4	4	làm ruốc, nhu cầu sức mua ngày càng tăng	4	135246		1		1	1		2		1	2		2	1	2		2	3	3	4	4	1
Nguyễn Bá Đình	xã Thạch Hải	Thạch Hà	1	18o23'54"	105o58'51"	Ngư Nghiệp	HT24.08	2	1	2	2	2		1324	1	5	4	3	4	2	2	3	5	3	4	bán ruốc, muối càng tăng	4	132546		1		1	3		4		1	2		1	1	2		2	5	3	1	3	2
Đậu Xuân Bính	xã Thạch Hải	Thạch Hà	1	18o23'47"	105o58'13"	Kinh doanh	HT24.09	2	2	2	2	1		4312	1	5	5	5	5	5	5	1	5	3	2		1	413562		4		1	1		1		1	2		1	1	2		2	2	2	2	4	1
Hồ Thị Tuyết	xã Thạch Hải	Thạch Hà	1	18o23'50"	105o58'26"	Kinh doanh	HT24.10	2	1	2	2	1		2134	1	4	2	3	2	2	3	3	5	4	1		1	315624		7		1	3		1		1	2		1	1	2		3	4	3	2	4	2
Lưu Văn Thủy	Xã Thạch Khê	Thạch Hà	1	18o23'00"	105o56'5"	Ngư Nghiệp	HT25.01	2	1	1	2	1		1342	1	5	4	4	5	4	5	5	5	4	4		4	415236		1		1	1		2		1	2		1	1	2		2	4	3	1	4	2
Phạm Thị Lan	Xã Thạch Khê	Thạch Hà	1	18o23'08"	105o57'02"	Ngư Nghiệp	HT25.02	1	1	1	1	2		1432	1	5	4	4	3	4	3	3	5	4	4		4	134562		1		1	4		2		1	2		1	1	2		3	4	2	1	3	1
Đào Thị Vinh	thôn Phúc Thanh, xã Thạch Khê	Thạch Hà	1	18o22'59.130"	105o56'3.05"	Ngư Nghiệp	HT25.03	2	1	1	1	124		1234	1	3	2	3	4	3	3	3	5	3	3		3	123456		1		2					1	2		1	1	12		3	4	3	2	4	1
Lưu Văn Sơn	thôn Phúc Thanh, xã Thạch Khê	Thạch Hà	1	18o25'59.145"	105o56'3.09"	Ngư Nghiệp	HT25.04	2	2	2	2	24		1234	1	5	4	3	2	1	3	5	4	3	3		3	124356		1		1	2		2		1	2		2	1	2		2	5	3	2	5	1
Lưu Thăng Long	thôn Phúc Thanh, Xã Thạch Khê	Thạch Hà	1	18o22'58.127"	105o56'3.03"	Ngư Nghiệp	HT25.05	2	2	2	2	2		1423	1	5	4	4	5	3	3	3	5	5	3		4	123456		1		1	3		3		1	1		1	1	2		2	5	2	1	2	1
Bùi Văn Thái	xã Thạch Khê	Thạch Hà	1	18o22'16"B	105o56'05"Đ	Ngư Nghiệp	HT25.06	2	2	2	2	1		1324	1	5	2	3	3	1	5	5	5	4	1	do sự cố fomasa	1	7342165		7		1	1		2		1	2		1	1	2		2	5	2	2	4	1
Đào Viết Thi	xã Thạch Khê	Thạch Hà	1	18o22'57"	105o56'561"	Ngư Nghiệp	HT25.07	1	1	1	1	2		1432	1	5	4	3	4	3	3	3	5	4	4		4	134562		1		1	3		5		1	2		1	1	2		3	4	2	1	3	1
Đào Viết Quynh	thôn Phúc Thanh, xã Thạch Khê	Thạch Hà	1	18o22'57.44"	105o56'1.384"	Ngư Nghiệp	HT25.08	2	2	2	2	4		1432		5	4	4	5	3	3	3	5	5	3		4	123456		1		1	1		1		1	2		1	1	2		2	4	3	3	3	1
Nguyễn Thị Lý	xã Thạch Khê	Thạch Hà	1	18o23'0"	105o56'6"	Ngư Nghiệp	HT25.09	2	1	1	1	2		1423	1	5	3	3	5	4	4	5	5	5	4	bán được nhiều tôm cá	4	135624		1		1	2		2		1	1		1	1	1		2	4	3	1	4	3
Nguyễn Văn Đào	Xã Thạch Khê	Thạch Hà	1	18o23'0"	105o56'6"	Ngư Nghiệp	HT25.10	2	1	2	2	2		1342	1	5	4	2	2	2	3	3	5	5	5	mở rộng quy mô và nâng cao kĩ thuật chăn nuôi thủy hải sản	4	132456		1		1	1		1		1	2		1	1	1		2	4	3	1	3	1
Trần Đình Hùng	Xã Thạch Bàn	Thạch Hà	1	18° 22′ 30″	105° 55′ 32″	Ngư nghiệp	HT26.01	2	1	1	1	1		1234	1	4	4	3	4	1	1	2	5	4	3		3	143562		1		1	2		3		1	2		1	1	1		2	5	3	1	2	2
Võ Thị Thể	Xã Thạch Bàn	Thạch Hà	1	18° 22′ 27″	105° 55′ 31″	Ngư nghiệp	HT26.02	1	1	0	1	2		1234	1	4	3	3	1	1	2	3	5	5	3		3	125346		1		2					1	2		1	1	2		3	5	3	2	4	2
Trần Văn Phượng	Xã Thạch Bàn	Thạch Hà	1	18° 22′ 27″	105° 55′ 31″	Ngư nghiệp	HT26.03	2	1	1	0	1		1234	1	4	2	4	3	1	1	4	4	4	1		1	146		1		2					1	2		1	1	2		2	5	2	2	4	1
Nguyễn Thị Thuận	Xã Thạch Bàn	Thạch Hà	1	18° 25′ 31″	105° 56′ 13″	Ngư nghiệp	HT26.04	2	1	1	0	1		1324	1	5	5	5	3	1	2	5	5	5	1		1	13		1		2	1		1		1	2		1	1	2		2	5	3	2	4	1
Nguyễn Thị Lý	Xã Thạch Bàn	Thạch Hà	1	18° 25′ 30″	105° 56′ 17″	Làm muối	HT26.05	0	0	0	0	99		1432	1	5	3	3	4	3	3	3	5	3	4		4	125634		1		2					1	2		2	1	2		3	4	2	1	2	2
Phạm Xuân Châu	Xã Thạch Bàn	Thạch Hà	1	18° 25′ 34″	105° 56′ 3″	Ngư nghiệp	HT26.06	2	1	1	1	1		1324	1	4	3	2	1	2	2	4	5	4	1		1	145236		1		2					1	2		1	1	2		3	4	3	2	2	1
Ngô Thị Kim	Xã Thạch Bàn	Thạch Hà	1	18° 25′ 34″	105° 56′ 2″	Công nhân	HT26.07	2	2	2	2	2		1423	1	3	4	4	5	4	4	4	5	5	4		4	123456		1		1	3		1		2	2		2	1	2		2	3	2	5	2	1
Lâm Bá Hải	Xã Thạch Bàn	Thạch Hà	1	18° 25′ 24″	105° 56′ 10″	Kinh doanh	HT26.08	2	1	2	2	2		1324	1	5	3	3	3	2	2	3	5	2	4	Sức mua hàng tăng	4	13		1		1	1		2		1	1		1	1	1		3	2	3	5	99	1
Phan Thị Hạnh	Xã Thạch Bàn	Thạch Hà	1	18° 25′ 20″	105° 56′ 8″	Kinh doanh	HT26.09	2	1	2	2	3		1324	1	5	4	2	2	2	2	3	5	5	5	Sức mua hàng tăng	4	13		1		1	2		2		1	1		1	1	2		1	4	3	2	4	1
Trần Thị Hà	Xã Thạch Bàn	Thạch Hà	1	18° 25′ 23″	105° 56′ 8″	Ngư nghiệp	HT26.10	2	1	2	2	2		1324	1	5	3	3	2	3	2	2	5	5	3	Sức khỏe không ổn định	4	13		1		2					1	3		1	1	1		2	4	3	3	4	1
Trần Hữu Thung	Xã Thạch Lạc	Thạch Hà	1	18° 0′ 32″	105° 27′ 38″	Công nhân	HT27.01	2	1	0	1	123		1243	1	4	3	2	3	3	2	3	4	3	3		3	124536		1		1	2		3		1	13		1	1	2		2	5	1	1	2	4
Trần Thị Cử	Xã Thạch Lạc	Thạch Hà	1	18° 23′ 37″	105° 58′ 47″	Ngư nghiệp	HT27.02	2	2	2	2	1		1243	1	5	5	4	5	4	5	5	5	5	5		5	143256		1		2	99		99		1	1		1	1	1		2	5	3	2	3	1
Nguyễn Văn Lý	Xã Thạch Lạc	Thạch Hà	1	18° 20′ 19″	106° 29′ 32″	Ngư nghiệp	HT27.03	1	2	1	1	2		2341	1	4	3	2	2	2	3	2	5	5	4		4	134256		1		1	2		3		1	2		1	1	12		2	5	1	1	2	3
Bùi Đức Cường	Xã Thạch Lạc	Thạch Hà	1	18° 23′ 37″	105° 58′ 48″	Kinh doanh	HT27.04	2	1	2	1	2		1342	1	5	3	3	2	3	2	3	5	5	3		4	136452		1		2					1	2		1	1	2		2	5	3	1	4	3
Nguyễn Thị Mỹ	Xã Thạch Lạc	Thạch Hà	1	18° 23′ 20″	105° 58′ 58″	Ngư nghiệp	HT27.05	2	2	2	2	2		1423	1	5	4	4	3	3	3	4	5	5	4		4	123456		1		1	3		3		1	2		1	1	2		2	5	1	1	2	1
Nguyễn Huân	Xã Thạch Lạc	Thạch Hà	1	18° 23′ 18″	105° 58′ 52″	Ngư nghiệp	HT27.06	2	2	2	2	2		1423	1	5	3	4	5	3	3	3	5	5	4		4	123456		1		2					1	2		1	1	2		2	5	1	1	2	3
Trần Văn Danh	Xã Thạch Lạc	Thạch Hà	1	18° 23′ 31″	105° 58′ 43″	Ngư nghiệp	HT27.07	2	2	2	2	1		1324	1	5	5	4	5	4	4	5	5	5	4		4	143256		1		1	2		1		1	1		1	1	1		2	4	3	3	4	1
Ngô Thị Hà	Xã Thạch Lạc	Thạch Hà	1	18° 23′ 5″	105° 58′ 48″	Làm ruộng	HT27.08	2	1	1	1	2		2314	1	5	5	3	3	1	2	5	4	3	1		1	7312564	Sự cố Fosmosa	7	Sự cố Fosmosa	1	3		1		1	3		1	1	2		3	4	3	2	4	1
Trần Thị Miện	Xã Thạch Lạc	Thạch Hà	1	18° 22′ 10″	105° 57′ 56″	Ngư nghiệp	HT27.09	2	2	2	2	2		1342	1	5	3	3	4	3	4	3	4	5	4	Số lượng cá nhiều	2	146523		1		2					1	2		4	0	2		2	4	2	1	2	1
Nguyễn Thị Ân	Xã Thạch Lạc	Thạch Hà	1	18° 23′ 36″	105° 58′ 46″	Ngư nghiệp	HT27.10	2	2	2	2	1		1234	1	5	5	5	5	5	5	5	5	5	5	Đánh bắt được nhiều hơn	4	143256		1		2			99		1	1		1	1	1		2	4	3	3	3	1
Dương Thanh Khiêm	Thịnh Lộc	Lộc Hà	1	18:39:53	4 days, 9:52:07	Làm ruộng	HT28.01	1	0	0	1	1		4231	1	4	2	2	4	5	4	4	3	2	3		3	153264		1		1	3		2		1	2		2	1	2		3	2	4	2	4	3
Lê Công Sinh	Thịnh Lộc	Lộc Hà	1	18:21:55	4 days, 9:53:26	Làm ruộng	HT28.02	2	1	1	1	12		1423	1	5	4	4	5	4	4	4	3	2	2	sản lượng đánh bắt giảm, thủy hải sản gần bờ giảm	3	164532		1		2					1	2		2	1	2		3	3	3	3	4	1
Nguyễn Văn Thọ	Thịnh Lộc	Lộc Hà	1	18:30:55	4 days, 9:52:26	Đánh bắt thủy sản	HT28.03	2	1	2	2	12		3124	1	4	99	1	5	3	99	2	5	5	2		2	135624		1		1	3		2		2	2		1	1	2		2	5	2	1	2	4
Dương Văn Đức	Thịnh Lộc	Lộc Hà	1	18:30:59	4 days, 9:52:21	Đánh bắt thủy sản	HT28.04	1	0	0	1	1		1234	1	3	4	2	5	4	3	4	5	4	3		3	123465		1		1	3		3		1	2		1	1	5		3	5	3	3	3	2
Lê Văn Hùng	Thịnh Lộc	Lộc Hà	1	18:30:38	4 days, 9:52:17	Chế biến thủy sản	HT28.05	2	2	2	2	1		1234	1	5	3	4	5	3	3	5	5	5	2		2	136245		1		2					1	1		1	1	2		2	5	1	1	3	1
Lê Doãn Bắc	Thịnh Lộc	Lộc Hà	1	18:31:07	4 days, 9:52:09	Đánh bắt hải sản	HT28.06	2	1	2	2	2		1423	1	4	3	99	5	2	99	1	5	3	3		3	134265		1		1	1		2		1	2		1	1	2		2	4	2	1	3	5
Lê Thị Hấn	Thịnh Lộc	Lộc Hà	1	18:27:16	4 days, 9:51:44	Đánh bắt thủy hải sản	HT28.07	2	2	2	1	2		1324	1	4	3	4	4	2	2	4	5	4	3		3	132654		1		1	4		2		1	2		2	1	2		3	4	2	1	3	4
Nguyễn Văn Hà	Thịnh Lộc	Lộc Hà	1	18:30:41	4 days, 9:52:21	Đi biển	HT28.08	2	2	2	2	1		1324	1	5	5	4	4	4	4	4	5	4	1	ảnh hưởng của Formosa	1	123654		1		2					1	1		1	1	2		3	5	2	1	3	1
Võ Hồng Thường	Thịnh Lộc	Lộc Hà	1	18:30:55	4 days, 9:52:15	Đánh bắt thủy sản biển, đi biển	HT28.09	2	1	2	2	2		1234	1	5	3	2	4	99	1	99	5	5	2	ảnh hưởng của Formosa	2	123456		1		1	3		4		1	2		2	0	2		3	4	4	1	4	4
Võ Hồng Thịnh	Thịnh Lộc	Lộc Hà	1	18:31:08	4 days, 9:52:10	Đi biển, đánh bắt	HT28.10	2	1	2	1	1		1324	1	5	3	4	4	2	2	4	5	5	3		3	132654		1		1	1		2		1	2		2	1	2		2	5	2	1	3	4
Lê Thị Lành	Thạch Kim	Lộc Hà	1	18:21:02	4 days, 9:52:58	Kinh doanh thủy sản	HT29.01	2	1	2	2	1		1342	1	3	2	2	5	3	2	3	5	5	3		3	142365		1		1	3		3		1	1		1	1	2		2	5	3	2	2	2
Nguyễn Ngọc Lợi	Thạch Kim	Lộc Hà	1	18:27:14	4 days, 9:55:01	Kinh doanh	HT29.02	2	2	2	2	3		1432	1	5	5	4	5	4	4	5	3	1	3		2	136254		1		99	99		99		1	2		1	1	2		1	4	2	2	2	1
Nguyễn Đình Bình	Thạch Kim	Lộc Hà	1	18:27:32	4 days, 9:55:03	Kinh doanh chế biến thủy sản	HT29.03	2	1	2	2	1		1423	1	5	2	2	4	5	4	5	4	5	3		3	13244		1		2					1	2		1	99	99		99	99	3	1	5	1
Trần Xuân Triều	Thạch Kim	Lộc Hà	1	18:27:32	4 days, 9:54:59	Chế biến thủy sản (nướng cá)	HT29.04	2	2	2	2	1		1324	1	4	4	5	5	2	3	5	5	5	1		1	132654		1		1	3		2		1	2		2	1	2		2	5	2	1	4	4
Nguyễn Văn Nghing	Thạch Kim	Lộc Hà	1	18:27:32	4 days, 9:54:53	Thợ Thủ công nghiệp	HT29.05	2	2	2	2	12		1243	1	4	3	4	5	2	2	4	5	2	1		1	124635		136		1	2		2		1	2		2	1	1		2	4	1	1	3	4
Lê Ngọc Thái	Thạch Kim	Lộc Hà	1	18:27:32	4 days, 9:55:03	Buôn bán ruốc, hải sản khô nhỏ lẻ	HT29.06	2	1	2	2	2		4132	1	2	3	99	2	99	1	4	5	3	2		2	146532		1		99	99		2		1	2		1	1	2		1	4	2	2	2	2
Trần Thị Nguyệt	Thạch Kim	Lộc Hà	1	18:27:32	4 days, 9:55:00	Buôn bán hàng khô	HT29.07	2	2	2	2	3		1324	1	5	4	4	4	2	3	4	5	5	2		2	163254		1		1	3		2		1	3		2	1	3		2	4	2	1	3	4
Nguyễn Thị Loan	Thạch Kim	Lộc Hà	1	18:22:03	4 days, 9:53:32	Công nhân chế biến thủy hải sản	HT29.08	2	1	2	2	1		1432	1	5	3	1	5	4	2	4	5	5	3		3	142365		1		1	2		3		1	4		1	1	2		3	5	3	1	2	2
Phạm Thị Thắm	Thạch Kim	Lộc Hà	1	18:26:50	4 days, 9:53:22	Chế biến hải sản	HT29.09	2	2	2	2	123		1423	1	5	3	5	5	3	4	5	5	5	3		1	1276345	đánh bắt bằng các phương pháp hủy diệt	1		1	2		3		1	1		1	1	2		2	5	2	1	4	1
Nguyễn Văn Bình	Thạch Kim	Lộc Hà	1	18:27:30	4 days, 9:55:07	Kinh doanh hải sản khô	HT29.10	1	1	1	1	2		1342	1	5	5	5	5	5	5	5	5	5	2	sản lượng thu gom được giảm	2	163245		1		1					1	2		1	1	2		3	4	3	2	2	1
Lê Viết Huy	Thạch Bằng	Lộc Hà	1	18:27:10	4 days, 9:54:20	KD hải sản khô + sứa tươi	HT30.01	2	2	2	2	1		1324	1	5	5	5	5	5	5	5	5	5	4		3	132654		1		2					1	1		1	1	2		3	5	2	1	1	1
Nguyễn Thị Tú	Thạch Bằng	Lộc Hà	1	18:27:28	4 days, 9:54:41	Đánh bắt hải sản	HT30.02	2	2	2	2	12		1243	2	5	3	3	5	2	3	4	5	5	1	Do hoạt động của con người làm mt ngày càng ô nhiễm hơn dẫn đến năng suất đánh bắt giảm	1	142635		1		2			3		1	12		1	1	12		1	4	1	1	3	4
Nguyễn Xuân Viết	Thạch Bằng	Lộc Hà	1	18:27:31.681000	4 days, 9:54:39.367000	Đánh bắt hải sản	HT30.03	2	1	2	2	1		4123	1	2	1	4	5	3	99	99	5	5	2	Thấy biển đỏ	2	132456		1		2					99	2		1	1	2		2	4	3	2	4	5
Trần Thị Minh	Thạch Bằng	Lộc Hà	1	18:27:34	4 days, 9:54:36	Nông nghiệp, Hàu, Hến	HT30.04	2	1	2	1	2		1324	1	5	4	4	4	2	3	5	4	3	2	thấy lượng cá giảm	3	136254		1		1	3		2		1	2		2	1	2		3	3	2	2	1	4
Mai Ngọc Thường	Thạch Bằng	Lộc Hà	1	18:27:11	4 days, 9:54:21	Kinh doanh, buôn bán	HT30.05	2	1	1	2	2		1324	1	5	4	4	4	2	2	5	4	4	2	môi trường biển có dấu hiệu ô nhiễm bởi cá chết, đánh bắt ngày càng giảm	3	136254		1		2					1	2		2	1	2		3	4	2	3	3	1
Lê Thị Thủy	Thạch Bằng	Lộc Hà	1	18:27:23	4 days, 9:54:42	Nông nghiệp	HT30.06	1	0	1	1	2		4123	1	3	99	99	4	5	2	1	4	2	2		2	162345		1		2			4		1	2		3	1	2		3	3	3	1	3	5
Mai Ngọc Thạch	Thạch Bằng	Lộc Hà	1	18:27:23	4 days, 9:54:21	Chế biến hải sản	HT30.07	2	2	2	2	2		1423	1	5	3	2	4	4	2	3	5	5	3	chưa có biến động gì	3	124365		1		1	3		3		1	2		1	1	2		2	5	2	1	2	1
Hoàng Thị Thảo	Thạch Bằng	Lộc Hà	1	18:22:03	4 days, 9:53:32	Buôn bán thủy hải sản	HT30.08	2	1	2	2	1		1432	1	5	3	2	3	4	2	4	4	5	3	chưa xảy ra biến động	3	132465		1		2			3		1	4		2	1	4		3	4	3	3	2	2
Nguyễn Thị Ngọc	Thạch Bằng	Lộc Hà	1	18:27:22	4 days, 9:54:42	Đánh bắt thủy hải sản	HT30.09	2	1	2	2	2		4132	1	2	1	99	5	4	99	3	5	5	2	do môi trường biển ngày càng suy giảm	2	162345		1		2			2		1	2		1	1	2		2	4	2	1	4	1
Phan Đình Vinh	Thạch Bằng	Lộc Hà	1	18:27:23	4 days, 9:54:22	Cán bộ	HT30.10	2	2	2	2	2		1342	1	4	3	2	4	3	2	4	2	1	3	không có biến động	3	132564		1		1	1		2		1	2		2	1	2		3	2	3	4	5	1
Đặng Quốc Ảnh	Xã Cẩm Dương	Cẩm Xuyên	1	18:18:06	106 o2'28 ''	Làm nông và đánh bắt chế biến ruốc	HT31.01	2	1	2	1	2		1324	1	4	4	4	4	2	3	4	4	2	2	Tôm tép ít, màu nước thay đổi	2	123654		1		1	3		2		1	2		1	1	2		3	3	2	1	3	4
Võ Thị Thu	Xã Cẩm Dương	Cẩm Xuyên	1	18:17:54	106 o2'37 ''	Nông nghiệp và đi biển	HT31.02	1	1	1	1	2		1243	1	5	5	5	5	5	5	5	4	3	2		2	136245		1		99	99		99		99	99		99	1	2		3	3	2	1	1	1
Phan Thị Liên	Xã Cẩm Dương	Cẩm Xuyên	1	18:18:19	106 o2'13 ''	Làm ruộng	HT31.03	1	1	1	1	2		1342	1	5	4	5	5	5	5	5	2	1	3		3	136245		1		2					1	2		2	1	2		3	2	3	5	3	1
Nguyễn Thị Hồng	Xã Cẩm Dương	Cẩm Xuyên	1	18:18:02	106 o2'29 ''	Làm ruộng	HT31.04	2	1	1	0	5		1243	1	5	2	3	5	1	2	2	5	1	1		1	162345		1		2					1	2		2	1	2		1	2	2	1	3	4
Bùi Thị Muôn	Xã Cẩm Dương	Cẩm Xuyên	1	18:18:02	106 o2'36 ''	Làm ruộng	HT31.05	1	0	1	1	2		1324	2	4	2	2	3	2	2	2	1	1	3		3	164235		1		2					1	4		3	0	99		5	1	5	5	3	3
Bùi Vĩnh Tựu	Xã Cẩm Dương	Cẩm Xuyên	1	18:18:20	106 o2'15 ''	Làm ruộng	HT31.06	2	1	2	2	2		4312	1	4	1	99	5	99	3	2	5	2	2	Bắt được ít hơn, cá có giảm	2	134256		1		1	2		2		1	2		2	1	2		2	4	3	2	4	5
Đặng Quốc Nghi	Xã Cẩm Dương	Cẩm Xuyên	1	18:18:03	106 o2'32 ''	Ngư nghiệp	HT31.07	2	2	1	1	1		1243	1	4	3	2	5	2	3	2	5	2	1		1	146523		1		2					1	1		1	1	1		1	4	1	1	3	4
Hoàng Công Lợi	Xã Cẩm Dương	Cẩm Xuyên	1	18:18:03	106 o2'37 ''	Giaó viên nghỉ hưu	HT31.08	2	2	2	2	2		1423	1	5	2	3	5	2	3	4	1	1	3		3	612345		7	Khai thác khoáng sản	1	3		3		1	2		2	1	2		3	2	3	5	3	1
Đặng Quốc Trữ	Xã Cẩm Dương	Cẩm Xuyên	1	18:18:02	106 o2'29 ''	Về hưu	HT31.09	2	2	2	2	2		1324	1	5	4	4	5	3	3	5	3	1	3		3	123654		1		1	2		2		1	2		3	1	2		3	3	2	2	3	4
Bùi Vĩnh Kỳ	Xã Cẩm Dương	Cẩm Xuyên	1	18:18:10	106 o2'43 ''	Làm ruộng	HT31.10	2	1	2	2	2		4132	1	4	3	99	5	99	2	1	5	1	3	Không	3	126345		1		2					1	2		1	1	2		2	99	99	1	4	1
Bùi Quang Dũng	Xã Cẩm Nhượng	Cẩm Xuyên	1	18:18:17	106o6'3''	Ngư nghiệp	HT32.01	2	2	1	2	2		1423	1	3	5	4	2	99	1	99	99	5	5	Số lương cá tăng nhiều	5	123456		1		2					1	2		1	1	2		2	4	2	12	3	5
Nguyễn Thị Hằng Nga	Xã Cẩm Nhượng	Cẩm Xuyên	1	18:20:27	106o6'3''	Kinh doanh giải khát ven biển	HT32.02	2	2	2	2	2		1324	1	5	4	4	4	3	3	5	4	5	4	Tôm cá nhiều sau giảm dần, màu nước thay đổi	3	123654		1		1	2		3		1	4		1	1	4		3	4	3	1	2	4
Phan Đình Duấn	Xã Cẩm Nhượng	Cẩm Xuyên	1	18:16:09	106o6'32''	Ngư nghiệp	HT32.03	2	2	2	2	2		1324	1	5	4	4	4	2	2	4	4	4	3		3	132654		1		1	99		2		1	2		1	1	2		3	4	2	1	1	4
Nguyễn Tiến Cảnh	Xã Cẩm Nhượng	Cẩm Xuyên	1	18:16:10	106o6'27''	Ngư nghiệp	HT32.04	2	1	2	1	1		1234	1	5	4	2	3	2	1	3	5	2	1		1	145236		1		2					1	1		1	1	1		1	4	1	1	2	4
Phan Thị Hương	Xã Cẩm Nhượng	Cẩm Xuyên	1	18:16:18	106o6'21''	Ngư nghiệp	HT32.05	2	1	2	2	2		1432	1	5	4	3	5	3	4	3	5	5	4	Hải sản đánh bắt được nhiều hơn, giá cả cao hơn, thị trường rộng hơn	3	142635		1		1	2		3		1	2		2	1	2		3	5	3	1	2	1
Nguyễn Thị Tình	Xã Cẩm Nhượng	Cẩm Xuyên	1	18:16:25	106o6'02''	Kinh doanh giải khát ven biển	HT32.06	2	1	2	2	4		1324	1	5	5	3	5	2	2	3	5	5	5	Số lươợng người du lịch ngày càng tăng	3	162345		1		1	2		3		1	2		1	1	2		2	5	4	1	2	2
Hà Thị Liễu	Xã Cẩm Nhượng	Cẩm Xuyên	1	18:16:07	106o6'02''	Về hưu	HT32.07	2	2	1	1	2		1234	1	5	5	5	5	5	5	5	4	2	3	Từ 4/2014 nước biển có dấu hiệu đổi màu, xh cá, mực, hầu chết	3	132654		1		2					1	2		2	1	2		3	3	3	3	3	1
Bùi Thị Liên	Xã Cẩm Nhượng	Cẩm Xuyên	1	18:20:10	105o53'11"	Ngư nghiệp	HT32.08	2	1	2	2	2		1234	1	5	4	2	99	3	1	99	5	5	3	Không	3	134256		1		1	3		3		1	2		1	1	2		3	5	3	1	2	5
Nguyễn Thị Phương	Xã Cẩm Nhượng	Cẩm Xuyên	1	18:16:25	106o5'59"	Ngư nghiệp	HT32.09	2	2	1	1	1		1234	1	5	4	4	5	5	4	5	5	5	99	4/2016: Biển ngày càng ít cá, sau đó thì mất hẳn, xh thủy hải sản chết	1	132654		1		2					1	1		1	1	2		2	5	2	1	1	1
Dương Đình Dũng	Xã Cẩm Nhượng	Cẩm Xuyên	1	18:16:07	106o6'30"	Buôn bán thủy hải sản	HT32.10	2	2	1	1	2		1324	1	5	5	5	5	5	5	5	5	5	3		3	136524		1		2					99	2		1	1	2		3	5	1	1	2	99
Lê Văn Nghiêm	TT Thiên Cầm	Cẩm Xuyên	1	18:16:19	106o6'16"	Ngư nghiệp	HT33.01	1	1	1	1	1		1234	1	5	5	5	5	5	5	5	5	5	2		2	132654		1		2					1	1		1	1	2		3	5	2	1	3	1
Lê Thị Đỉnh	TT Thiên Cầm	Cẩm Xuyên	1	18:16:58	106o4'57"	Ngư nghiệp	HT33.02	2	2	1	1	1		1324	1	5	4	5	5	4	4	5	5	5	4	Cá càng ngày càng ít, từ 4/2010 trở lại đây cá sụt giảm nhiều	3	123654		1		2					1	1		1	1	2		2	5	1	1	3	1
Lê Thị Phượng	TT Thiên Cầm	Cẩm Xuyên	1	18:17:30	106o4'72"	Ngư nghiệp	HT33.03	2	1	1	1	1		2134	1	5	2	3	5	1	2	2	5	5	1		1	146532		1		1	1		1		1	1		1	1	1		1	4	1	1	3	4
Tô Đức Vọng	TT Thiên Cầm	Cẩm Xuyên	1	18:20:10	105o53'11"	Kinh doanh nhà hàng ven biển	HT33.04	2	2	2	2	1		1342	1	5	5	3	5	4	3	3	5	5	4	Đời sống người dân tăng lên do du lịch biển nhiều hơn	3	142365		1		1	1		3		1	2		1	1	2		2	4	4	4	2	2
Phan Thị Lương	TT Thiên Cầm	Cẩm Xuyên	1	18:16:42	106o4'27"	Ngư nghiệp	HT33.05	2	1	1	0	1		1243	1	5	3	2	5	1	3	2	5	5	1	Ảnh hưởng của Formosa	1	162345		1		1	1		1		1	1		1	1	4		1	4	1	1	3	4
Nguyễn Thị Lộc	TT Thiên Cầm	Cẩm Xuyên	1	18:16:49	106o4'58"	Kinh doanh hải sản	HT33.06	2	1	2	2	1		1432	1	1	2	3	1	2	2	99	5	5	1	Sản lượng cá ngày càng giảm, sản lượng tiêu thụ giảm mạnh	99	136245		1		2					1	2		1	1	2		2	5	3	1	3	99
Nguyễn Thị Vân	TT Thiên Cầm	Cẩm Xuyên	1	18:17:22	106o4'46"	Kinh doanh nhà hàng	HT33.07	2	2	1	1	2		1234	1	5	4	4	4	4	4	5	5	5	1	Đánh bắt được ngày càng ít, nước đổi màu, xh thủy hải sản chết	2	136245		1		2					1	2		1	1	2		2	5	2	2	3	1
Nguyễn Thị Lĩnh	TT Thiên Cầm	Cẩm Xuyên	1	18:17:22	106 o 4 ' 48 "	Ngư nghiệp	HT33.08	2	2	1	2	2		4312	1	5	4	2	3	99	1	99	5	5	2	Thấy cá chết, nước biển đổi màu đỏ	2	123546		1		1	1		2		1	2		1	1	2		2	4	1	1	4	5
Trần Xuân Kính	TT Thiên Cầm	Cẩm Xuyên	1	18:17:20	106o 4 ' 51 "	Ngư nghiệp	HT33.09	2	1	2	2	1		1423	1	5	3	99	4	1	99	2	5	5	2	Thấy cá chết	2	165234		1		1	1		2		1	2		1	1	2		1	4	2	1	3	5
Nguyễn Thị Hường	TT Thiên Cầm	Cẩm Xuyên	1	18:16:58	106o 4 ' 44 "	Ngư nghiệp	HT33.10	1	1	1	1	2		1324	1	5	5	5	5	5	5	5	5	5	1	Cá thì ít đi, cá bắt về không thể tiêu thụ	1	135624		1		2					1	2		1	1	2		2	5	2	1	3	1
Trần Văn Xuyến	Xã Cẩm Hòa	Cẩm Xuyên	1	18:19:34	106o 2 ' 4 "	Ngư nghiệp	HT34.01	2	2	2	2	1		1324	1	5	4	4	4	2	2	5	5	5	4	Cá chết ngày càng nhiều, màu nước thay đổi	3	132654		1		1	2		2		1	2		1	1	2		2	5	2	1	2	4
Nguyễn Thị Phương	Xã Cẩm Hòa	Cẩm Xuyên	1	18:19:35	106o 2 ' 3 "	Ngư nghiệp	HT34.02	2	1	1	0	1		1234	1	4	3	2	5	2	2	3	5	4	5		3	124563		1		2					1	1		1	1	2		1	4	1	1	3	5
Trịnh Thị Kiến	Xã Cẩm Hòa	Cẩm Xuyên	1	18:19:05	106o1'41"	Nông nghiệp	HT34.03	1	1	1	2	1		4312	1	99	99	2	5	4	3	1	5	3	2	Cá bắt được ít hơn các năm trước	2	164325		1		2					1	2		2	1	2		3	2	3	2	5	5
Trần Thị Nhi	Xã Cẩm Hòa	Cẩm Xuyên	1	18:19:33	106o1'60"	Ngư nghiệp	HT34.04	2	1	2	2	2		4132	1	5	2	3	4	1	99	99	5	5	3	Không	3	134256		1		2					1	2		1	1	2		3	5	3	1	4	5
Dương Thị Phương	Xã Cẩm Hòa	Cẩm Xuyên	1	18:19:40	106o2'10"	Ngư nghiệp	HT34.05	2	1	1	2	1		1432	1	5	3	3	5	2	2	3	4	4	3		3	124365		1		1	2		3		1	4		1	1	2		3	4	3	3	4	2
Nguyễn Thị Hạnh	Xã Cẩm Hòa	Cẩm Xuyên	1	18:19:42	106o2'10"	Ngư nghiệp	HT34.06	2	2	1	1	1		2134	1	5	5	5	5	5	5	5	5	4	34	Nước đổi màu, xh cá chết, tính đến nay lượng cá phục hồi không đáng kể	3	132645		1		2					1	2		1	1	2		3	3	3	3	3	2
Hoàng Thị Diện	Xã Cẩm Hòa	Cẩm Xuyên	1	18:19:40	106o2'14"	Ngư nghiệp	HT34.07	1	1	1	1	2		1423	99	5	5	5	5	5	5	5	5	4	1	Biển không còn cá	1	132654		1		2					1	1		1	1	2		3	5	2	1	3	1
Trần Văn Dũng	Xã Cẩm Hòa	Cẩm Xuyên	1	18:19:40	106o2'13"	Ngư nghiệp	HT34.08	2	2	2	2	1		1234	1	4	4	4	4	4	4	4	5	4	1	Biển không còn cá	1	132465		1		2					1	1		1	1	2		3	5	2	1	3	1
Lê Thị Dung	Xã Cẩm Hòa	Cẩm Xuyên	1	18:19:39	106o0'54"	Lao động tự do	HT34.09	2	0	1	2	1		1423	1	4	2	2	4	2	3	4	4	3	3		3	1235		1		1	3		2		1	2		1	1	2		2	3	3	3	3	1
Trần Vĩnh Tạo	Xã Cẩm Hòa	Cẩm Xuyên	1	18:19:34	106o2'1"	Ngư nghiệp	HT34.10	2	2	2	2	1		1324	1	4	4	4	4	2	2	4	5	5	4	Cá chết nhưng ít hơn nhiều so với sự cố Formosa	3	162354		1		99	99		99		1	2		2	1	2		3	5	2	1	3	4
Trần Xuân Lệ	Xã Cẩm Lĩnh	Cẩm Xuyên	1	18:15:06	106o7'9''	Ngư nghiệp	HT35.01	2	2	2	2	1		1432	1	5	4	3	5	4	4	5	5	5	3		3	123		1		1	1		2		1	2		1	1	2		3	5	3	1	2	1
Lê Thị Phương	Xã Cẩm Lĩnh	Cẩm Xuyên	1	18:15:15	106o7'25''	Ngư nghiệp	HT35.02	2	1	1	2	2		1324	1	5	4	2	3	1	2	3	5	5	1		1	123546		1		2					1	1		1	1	1		1	4	1	1	3	4
Phạm Văn Đông	Xã Cẩm Lĩnh	Cẩm Xuyên	1	18:15:09	106o7'11''	Làm đá lạnh cung cấp cho ngành thủy sản	HT35.03	2	2	2	2	2		1324	1	5	5	4	4	3	3	5	5	5	4	Người đi biển nhiều, cần đáp ứng nhu cầu cho các hộ đi biển, về sau giảm dần do ô nhiễm	3	123654		1		1	99		2		1	2		1	1	2		2	5	2	1	2	4
Trần Xuân Bông	Xã Cẩm Lĩnh	Cẩm Xuyên	1	18:15:15	106o7'12''	Ngư nghiệp	HT35.04	2	2	1	1	2		1432	1	5	5	4	4	5	5	5	5	5	3		3	162345		1		2					1	2		1	1	2		2	4	2	1	3	1
Phạm Thị Dung	Xã Cẩm Lĩnh	Cẩm Xuyên	1	18:15:04	106o7'03''	Ngư nghiệp	HT35.05	2	1	2	1	2		1432	1	5	3	3	4	3	2	3	5	5	4	Sản lượng đánh bắt ngày càng tăng	3	126435		1		2					1	1		1	1	2		3	5	3	1	2	2
Nguyễn Thị Thuyên	Xã Cẩm Lĩnh	Cẩm Xuyên	1	18:15:01	106o7'06''	Ngư nghiệp	HT35.06	2	1	2	1	1		1324	1	5	4	2	5	2	1	2	5	5	1		1	132456		1		2					1	1		1	1	1		2	4	1	1	3	4
Nguyễn Thị Thủy	Xã Cẩm Lĩnh	Cẩm Xuyên	1	18:14:44	106o7'15''	Ngư nghiệp	HT35.07	2	2	1	1	1		1324	1	5	5	5	5	5	5	5	5	5	3		3	163254		1		1	1		3		1	2		1	1	2		3	5	3	1	2	99
Phạm Trung Thức	Xã Cẩm Lĩnh	Cẩm Xuyên	1	18:15:27	106o7'4''	Ngư nghiệp	HT35.08								1	5	5	5	5	5	5	5	5	4	2	Cá thủy sản ngày càng ít	2	125364		1		2					1	1		1	1	2		2	5	1	1	3	1
Trần Xuân Bảy	Xã Cẩm Lĩnh	Cẩm Xuyên	1	18:15:04	106o7'2''	Đi biển và làm ruộng	HT35.09	2	2	1	1	1		1324	1	5	5	5	5	5	5	5	5	4	3		3	132564		1		2					1	2		1	1	2		3	4	2	1	3	1
Trương Văn Tuyến	Xã Cẩm Lĩnh	Cẩm Xuyên	1	18:13:29	106o6'19"	Ngư nghiệp	HT35.10	2	1	2	2	2		1324	1	5	4	4	4	3	3	5	5	5	4	Thủy hải sản dồi dào về sau bắt đầu có dấu hiệu suy giảm do ô nhiễm biển	3	123654		1		1	1		2		1	2		1	1	2		2	4	2	1	2	4
Nguyễn Tiết Khiếu	Xã Kỳ Xuân	Kỳ Anh	1	201o76'31"	57021'32"	Nông nghiệp, lái xe	HT36.01	2	2	2	2	5		1342	2	3	4	2	5	4	4	4	5	1	3	Không tham gia đi biển, không ảnh hưởng KT	3	326541		1		2					1	2		3	1	2		99	2	3	4	3	4
Trần Thị Đường	Xã Kỳ Xuân	Kỳ Anh	1	201o72'36"	57022'92"	Kinh doanh nhỏ, nông nghiệp	HT36.02	2	1	1	2	2		1342	1	5	4	4	3	5	5	2	5	4	2		2	3564		1		1	3		99		1	2		2	1	2		2	4	3	3	4	4
Đinh Văn Chúng	Xã Kỳ Xuân	Kỳ Anh	1	18014'28"	106o11'12"	Kinh doanh thủy sản	HT36.03	2	2	2	2	3		1234	1	5	4	5	4	3	3	5	5	2	1		2	124356		1		1	1		2		1	3		1	1	2		3	5	3	2	4	1
Trần Thị Hường	Xã Kỳ Xuân	Kỳ Anh	1	201o28'36"	2 days, 7:56:57	Đi biển	HT36.04	2	2	1	2	4		1234	2	5	4	5	4	3	4	4	4	4	1		1	125467		1		2					1	2		2	1	2		3	4	3	1	3	4
Dương Xuân Thìn	Xã Kỳ Xuân	Kỳ Anh	1	8 days, 9:51:18	57020'67"	Khai thác đánh bắt cá	HT36.05	2	2	2	2	1		1243	2	5	3	2	5	5	5	5	5	5	1		1	521436		1		2					1	3		2	1	2		2	4	3	2	3	1
Trần Thị Xuân	Xã Kỳ Xuân	Kỳ Anh	1	18:14:28	4 days, 10:11:12	Làm ruộng, đi biển	HT36.06	2	1	2	2	5		1324	1	4	3	4	4	3	3	4	5	4	2		2	124356		1		1	3		2		1	2		2	1	2		3	5	3	99	5	1
Phan Thị Hà	Xã Kỳ Xuân	Kỳ Anh	1	18:14:24	4 days, 10:11:14	Đi biển	HT36.07	2	1	2	2	26		1324	1	4	3	4	4	3	3	4	5	4	2		2	1423567		1		1	2		3		1	4		1	1	4		2	4	2	1	5	1
Lê Hữu Tình	Xã Kỳ Xuân	Kỳ Anh	1	18:15:03	4 days, 10:11:00	Đi biển	HT36.08	2	2	2	2	2		1324	1	4	4	4	4	3	4	5	5	4	2		2	123546		1		1	1		1		1	2		1	1	2		3	5	3	3	4	1
Trần Thị Yến	Xã Kỳ Xuân	Kỳ Anh	1	18:15:06	4 days, 10:10:45	Làm ruộng,	HT36.09	99	99	99	2	2		1324	1	99	99	99	99	99	99	99	5	2	2		1	134		1		1	1		2		1	4		1	1	3		3	4	1	2	4	1
Nguyễn Xuân Tân	Xã Kỳ Xuân	Kỳ Anh	1	8 days, 9:18:17	57o19'79"	Kinh doanh dịch vụ	HT36.10	2	2	1	2	1234		1324	1	4	3	4	4	3	3	4	5	5	1		1	1234567		1		1	3		99		1	3		2	1	2		2	4	3	3	3	4
Nguyễn Đức Hạnh	Xã Kỳ Phú	Kỳ Anh	1	18:12:09	4 days, 10:15:14	Ngư nghiệp, nông nghiệp	HT37.01	2	1	2	2	123		1324	1	4	5	4	3	5	5	5	5	4	1		1	236514		1		1	4		99		1	2		2	1	3		2	4	3	1	3	4
Hoàng Quang Vinh	Xã Kỳ Phú	Kỳ Anh	1	18:11:34	4 days, 10:16:11	Ngư nghiệp	HT37.02	2	2	2	2	2		1243	1	4	4	4	3	4	3	4	5	1	2		2	124635		1		1	3		3		1	2		2	1	2		2	5	3	2	5	1
Hoàng Đình Lâm	Xã Kỳ Phú	Kỳ Anh	1	201o17'66"	58o11'87"	Ngư nghiệp, công nghiệp	HT37.03	2	2	2	2	123		1342	2	4	5	3	5	5	5	4	5	4	1		1	312564		1		1	3		99		1	3		2	1	2		3	4	2	1	3	4
Nguyễn Văn Ly	Xã Kỳ Phú	Kỳ Anh	1	201o17'69"	58o11'89"	Ngư nghiệp, nông nghiệp	HT37.04	2	1	2	2	234		1324	1	3	5	5	4	4	4	4	5	4	1		1	321456		12		1	3		2		1	23		2	1	2		3	4	3	1	3	4
Nguyễn Thanh Lữ	Xã Kỳ Phú	Kỳ Anh	1	201o13'91"	2 days, 10:05:08	Ngư nghiệp, công nghiệp	HT37.05	2	2	2	2	124		1324	1	3	4	5	4	4	4	4	5	4	1		1	124356		1		1	3		2		1	23		2	1	23		1	5	1	2	4	4
Nguyễn Tiến Nho	Xã Kỳ Phú	Kỳ Anh	1	18:12:09	4 days, 10:15:14	Sán xuất hải sản, nông nghiệp	HT37.06	2	2	1	2	23		99	1	4	3	5	5	5	4	5	5	4	1		1	341256		1		1	3		1		1	23		2	1	23		1	4	3	2	5	4
Nguyễn Thanh Đồng	Xã Kỳ Phú	Kỳ Anh	1	18:12:09	4 days, 10:15:14	Đánh bắt thủy sản	HT37.07	2	2	2	2	2		1324	1	4	4	3	4	4	4	3	5	4	3		3	1324657		1		1	2		3		1	2		1	1	2		2	5	3	1	5	5
Nguyễn Tiến Thành	Xã Kỳ Phú	Kỳ Anh	1	18:11:40	4 days, 10:16:09	Ngư nghiệp	HT37.08	2	2	2	2	1		1324	1	4	3	4	4	3	3	4	5	5	1		2	124365		1		1	1		2		1	2		1	1	2		2	5	99	4	4	5
Nguyễn Thị Hiến	Xã Kỳ Phú	Kỳ Anh	1	18:11:34	4 days, 10:16:08	Ngư nghiệp	HT37.09	2	2	2	2	2		1324	1	4	4	4	4	4	3	4	5	5	1		1	124536		1		2	1		2		1	2		2	1	2		3	5	3	2	4	4
Nguyễn Minh Lợi	Xã Kỳ Phú	Kỳ Anh	1	18:18:57	4 days, 9:50:49	Ngư nghiệp	HT37.10	2	2	2	2	2		1324	1	4	4	4	4	4	4	4	5	5	3		3	3214567		1		1	2		3		1	2		1	1	2		3	4	3	2	4	4
Nguyễn Viết Xuân	Xã Kỳ Khang	Kỳ Anh	1	18:09:50	4 days, 10:16:07	Ngư nghiệp, nông nghiệp	HT38.01	2	2	2	2	23		1324	1	5	5	5	4	5	5	5	5	4	1		1	132456		1		1	3		99		1	2		2	1	99		2	4	3	3	5	4
Đặng Thị Huấn	Xã Kỳ Khang	Kỳ Anh	1	18:10:14	4 days, 10:16:39	Làm ruộng	HT38.02	2	1	2	1	5		1324	1	4	4	3	4	3	2	4	5	1	1		1	132456		1		1	3		2		1	2		2	1	1		3	4	4	3	5	4
Trần Việt	Xã Kỳ Khang	Kỳ Anh	1	18:10:30	4 days, 10:17:05	Ngư nghiệp	HT38.03	2	2	2	2	2		1324	1	4	3	4	4	3	3	4	5	4	1		1	132546		1		1	2		3		1	2		1	1	2		2	2	1	99	5	4
Nguyễn Thị Hương	Xã Kỳ Khang	Kỳ Anh	1	18:10:08	106o16'96"	Kinh doanh, nông nghiệp	HT38.04	2	1	2	2	23		3124	1	4	4	5	5	5	5	5	5	4	1		1	213546		1		1	3		2		1	3		2	1	3		3	4	3	3	3	5
Nguyễn Minh Hiếu	Xã Kỳ Khang	Kỳ Anh	1	18:03:10	4 days, 10:16:57	Làm ruộng	HT38.05	2	2	2	2	2		1234	1	4	4	3	4	2	3	4	4	1	2		2	124356		6		1	2		3		1	99		2	1	5		3	3	3	3	3	5
Đặng Thị HIển	Xã Kỳ Khang	Kỳ Anh	1	18o10'33,2"	4 days, 10:16:57	Kinh doanh hải sản	HT38.06	2	1	2	1	2		1324	1	4	4	3	3	4	2	4	5	5	2		2	124365		1		1	3		3		1	2		1	1	2		2	4	1	1	5	5
Trương Thị Trang	Xã Kỳ Khang	Kỳ Anh	1	18:10:38	4 days, 10:16:51	Ngư nghiệp	HT38.07	2	1	2	2	1		1324	2	4	4	3	4	2	3	4	5	5	1		2	124356		1		1	3		3		99	2		99	1	2		3	2	1	1	5	4
Trương Ngọc Cử	Xã Kỳ Khang	Kỳ Anh	1	18o10'7,5"	106o16'95"	Khai thác, nông nghiệp	HT38.08	2	1	2	1	234		1234	1	4	2	2	3	2	2	4	5	5	4		4	124365		1		1	3		2		1	23		1	1	3		3	4	3	1	4	4
Đặng Thị Sơn	Xã Kỳ Khang	Kỳ Anh	1	18:10:29	4 days, 10:16:51	Kinh doanh, nông nghiệp	HT38.09	2	2	2	2	23		3124	1	4	5	4	5	5	4	4	5	4	1		1	521436		1		1	1		3		1	1		1	1	4		3	5	3	3	2	4
Đặng Thị Anh	Xã Kỳ Khang	Kỳ Anh	1	18:10:20	4 days, 10:16:50	Kinh doanh	HT38.10	2	2	1	2	23		3124	1	4	3	3	5	5	5	4	5	4	1		1	215436		1		1	2		99		1	2		2	1	234		3	4	3	1	3	5
Đặng Đình Hường	Xã Kỳ Ninh	Kỳ Anh	1	18o7'41,5"	106o20'11"	Ngư Nghiệp	HT39.0	2	1	2	2	23		3124	1	4	3	5	5	5	5	4	5	4	1		1	215436		1		1	3		1		1	23		2	1	2		3	4	3	1	3	3
Chu Thị Mai	Xã Kỳ Ninh	Kỳ Anh	1	18o74'7"B	106o20'8"	Ngư Nghiệp	HT39.01	2	2	2	2	2		1324	1	4	4	4	4	3	3	4	5	5	1		2	126345		1		1	1		3		1	2		1	1	2		3	4	3	3	3	4
Trần Văn Hoanh	Xã Kỳ Ninh	Kỳ Anh	1	18o7'46"	106o20'7"	Ngư nghiệp	HT39.02	2	2	2	2	1		1243	1	4	4	4	3	2	2	3	5	5	1		1	124356		1		1	3		3		1	3		1	1	2		3	5	1	1	5	5
Lê Văn Hợi	Xã Kỳ Ninh	Kỳ Anh	1	18o5'25"	106o19'60"	Ngư Nghiệp	HT39.03	2	1	1	2	23		1324	1	5	5	5	5	5	5	5	5	4	1		1	215345		1		1	1		3		1	1		1	1	4		3	4	3	3	2	5
Lê Thị Lưu	Xã Kỳ Ninh	Kỳ Anh	1	18o5'36"	106o19'58"	Ngư Nghiệp	HT39.04	2	2	2	2	2		1324	1	4	4	3	4	2	3	4	5	45	1		1	154236		1		1	3		3		1	2		1	1	2		3	4	1	1	5	4
Tô Thị Thủy	Xã Kỳ Ninh	Kỳ Anh	1	18o37'00"	106o20'5"	Ngư Nghiệp	HT39.05	2	2	1	1	1		1324	1	4	4	3	2	3	4	4	1	5	1		2	143526		1		1	2		3		1	1		2	1	1		3	4	3	1	3	5
Đặng Thị Thu	Xã Kỳ Ninh	Kỳ Anh	1	18o54'00"	106o15'72"	Ngư Nghiệp	HT39.06	1	2	2	2	23		2134	1	5	3	4	5	2	4	4	5	4	1		2	253416		1		1	3		3		1	23		12	1	234		3	4	1	1	4	4
Lê Tiến	Xã Kỳ Ninh	Kỳ Anh	1	18o7'46,4"	106o20'4,7"	Ngư Nghiệp	HT39.07	2	2	1	2	23		3142	1	4	4	5	5	5	5	4	5	4	1		1	412365		1		1	2		2		1	2		2	1	2		3	4	3	1	4	4
Phan Thị Thủy	Xã Kỳ Ninh	Kỳ Anh	1	18o7'45,7"	106o20'2,8"	Ngư Nghiệp	HT39.08	2	1	1	1	2		1234	1	1	2	2	2	2	2	3	5	5	4		4	1432567		1		1	3		2		1	2		2	1	2		3	4	3	1	3	3
Lê Thị Liễu	Xã Kỳ Ninh	Kỳ Anh	1	18o7'33"	106o20'54"	Ngư Nghiệp	HT39.10	99	99	99	99	99		99	99	99	99	99	99	99	99	99	99	99	99		99	99		99		1	1		3		1	1		2	1	4		3	5	3	3	3	5
Trương Thị Anh	xã Kỳ Hà	Kỳ Anh	1	18o05'16"	106o19'51"	Ngư Nghiệp	HT40.01	2	2	2	2	1		1234	1	4	4	3	5	5	5	4	5	5	1		1	213456		1		1	1		3		1	1		2	1	4		3	5	3	3	3	5
Biện Thị Vân	xã Kỳ Hà	Kỳ Anh	1	18o05'36"	106o19'58"	Ngư Nghiệp	HT40.02	2	2	2	2	2		1234	1	4	3	4	3	3	3	5	5	4	2		2	1234567		1		1	3		1		1	3		1	1	2		2	4	3	3	5	1
Nguyễn Thị Hà	xã Kỳ Hà	Kỳ Anh	1	18o05'36"	106o19'58"	Ngư Nghiệp	HT40.03	2	2	2	2	1		2134	1	5	4	3	3	4	3	5	5	5	1		1	213546		1		1	1		1		1	1		2	1	3		1	4	3	1	5	5
Hoàng Thị yến	xã Kỳ Hà	Kỳ Anh	1	18o05'40"	106o15'72"	Kinh doanh	HT40.04	2	2	2	2	2		1234	1	4	3	4	5	3	3	5	5	4	2		2	1234567		1		1	2		3		1	2		1	1	2		2	4	3	3	5	1
Hồ Văn Viết	xã Kỳ Hà	Kỳ Anh	1	18o05'35"	106o19'54"	Ngư Nghiệp	HT40.05	2	1	1	2	1		1324	1	4	4	3	2	4	3	4	5	5	1		1	143256		1		1	1		1		1	1		2	1	4		3	5	3	3	2	5
Hoàng văn Tám	xã Kỳ Hà	Kỳ Anh	1	18o05'40"	106o16'72"	Ngư Nghiệp	HT40.06	2	2	2	2	1		1234	1	4	3	4	3	3	4	3	5	5	1		1	432651		1		1	1		99		1	1		1	1	3		1	4	1	3	4	4
Phan Văn Thái	xã Kỳ Hà	Kỳ Anh	1	18o05'25"	106o19'60"	Ngư Nghiệp	HT40.07	1	2	2	2	1		1243	1	3	3	3	3	3	2	2	5	5	1		1	213465		1		1	1		1		1	1		1	1	3		1	5	3	1	4	4
Trần Thị Nhung	xã Kỳ Hà	Kỳ Anh	1	18o51'06"	106o19'51"	Ngư Nghiệp	HT40.08	2	2	2	2	1		1324	1	4	4	4	4	3	3	3	5	4	4		4	123645		1		1	3		4		1	1		1	1	2		2	4	3	1	4	3
Lê Thị Thu Hà	xã Kỳ Hà	Kỳ Anh	1	18o05'36"	106o19'58"	Kinh doanh	HT40.09	1	1	2	2	23		1324	1	3	3	4	4	5	3	5	5	5	1		1	564312		1		1	1		99		1	3		2	1	3		1	4	3	1	5	5
Lê Yên	xã Kỳ Hà	Kỳ Anh	1	18o05'33"	106o19'54"	Ngư nghiệp	HT40.10	2	2	2	2	1		3214	1	5	4	4	3	4	4	4	5	5	1		1	543126		1		1	1		99		1	1		1	1	3		1	5	1	1	5	4
Nguyễn Văn Bình	Xã Kỳ Lợi	Kỳ Anh	1	18:21:54	4 days, 10:30:55	Làm ruộng	HT41.01	2	1	2	2	1		1234	1	4	3	3	3	2	3	3	3	2	3		3	124356		1		1	2		2		1	2		2	0	2		3	3	3	2	4	2
Đặng Thế Duẩn	Xã Kỳ Lợi	Kỳ Anh	1	18:11:37	4 days, 10:21:34	Đi biển	HT41.02	2	1	1	2	1		1324	1	4	4	3	4	2	3	4	5	5	1		1	142356		1		1	1		3		1	1		2	1	2		3	5	3	3	3	5
Nguyễn Thị Lân	Xã Kỳ Lợi	Kỳ Anh	1	18:12:33	4 days, 10:22:33	Đánh bắt và buôn bán hải sản	HT41.03	2	2	1	2	3		1234	1	4	5	4	3	4	5	5	5	4	2		2	123465		1		1	3		3		1	2		1	1	3		3	4	3	3	5	4
Nguyễn Thị Huyền	Xã Kỳ Lợi	Kỳ Anh	1	18:21:35	4 days, 10:21:23	Làm ruộng	HT41.04	2	2	1	2	2		1234	1	4	3	5	5	3	3	5	5	3	2		2	124356		1		1	2		3		1	2		1	1	3		2	5	3	3	5	1
Nguyễn Sĩ Toàn	Xã Kỳ Lợi	Kỳ Anh	1	18:10:55	4 days, 10:27:55	Đánh bắt hải sản	HT41.05	2	2	1	2	3		1234	1	4	3	4	5	3	3	5	5	4	2		2	1234567		1		1	3		3		1	2		1	1	2		2	4	3	3	5	1
Chu Thị Oanh	Xã Kỳ Lợi	Kỳ Anh	1	18:19:10	4 days, 10:24:03	Buôn bán hải sản	HT41.06	2	1	2	1	1		1234	1	4	4	3	3	4	2	4	5	5	1		1	123456		99		1	2		3		1	1		1	1	2		3	4	3	3	3	4
Chu Sỹ Hùng	Xã Kỳ Lợi	Kỳ Anh	1	18:10:05	4 days, 10:27:03	Đánh bắt hải sản	HT41.07	2	1	2	1	1		1234	1	4	4	3	3	4	2	4	1	3	1		1	123546		1		1	99		1		1	1		2	1	4		3	5	3	3	2	5
Chu Văn Hộ	Xã Kỳ Lợi	Kỳ Anh	1	18:06:25	4 days, 10:24:31	Buôn bán hải sản	HT41.08	2	1	1	1	1		1324	1	4	4	3	3	2	2	4	5	5	1		1	124356		1		1	1		1		1	1		2	1	2		2	4	3	3	3	4
Võ Thị Thụy	Xã Kỳ Lợi	Kỳ Anh	1	18:07:42	4 days, 10:27:34	Dịch vụ	HT41.09	2	1	2	1	1		1243	1	4	4	2	2	3	3	4	5	5	1		5	125346		1		1	1		3		1	1		1	1	2		2	4	3	3	3	4
Lê Văn Mỹ	Xã Kỳ Lợi	Kỳ Anh	1	18:05:55	4 days, 10:23:57	Buôn bán hải sản	HT41.10	2	2	1	2	1		1234	1	4	4	3	3	2	3	4	5	5	99		99	124356		1		1	4		3		1	5		1	1	5		2	4	3	3	5	1
Trần Thị Thanh Lý	xã Kỳ Phương	Kỳ Anh	1	18o0'17"	106o25'52"	Ngư Nghiệp	HT42.01	1	2	1	2	123		2134	1	5	5	5	4	5	5	5	5	5	1		1	214356		1		1	1		2		1	123		12	1	1		1	5	3	1	4	4
Trần Văn Long	xã Kỳ Phương	Kỳ Anh	1	18o0'17"	106o25'52"	Ngư Nghiệp	HT42.02	2	2	2	2	1		4213	1	3	4	3	5	5	5	5	5	5	1		1	31526		1		1	2		2		1	1		1	1	3		1	4	1	1	5	4
Hoàng Đức Dũng	xã Kỳ Phương	Kỳ Anh	1	18o40'7"	106o26'27"	Ngư Nghiệp	HT42.03	2	2	2	2	1		1234	1	5	5	5	5	5	5	5	5	5	1		1	431256		1		1	1		1		1	1		1	1	3		1	5	3	1	5	5
Nguyễn Văn Sáng	xã Kỳ Phương	Kỳ Anh	1	18o40'7"	106o26'27"	Ngư Nghiệp	HT42.04	2	2	2	2	3		1234	1	5	5	5	5	5	5	5	5	5	1		1	253146		1		1	3		1		1	13		1	1	3		1	4	1	1	5	4
Nguyễn Văn Tình	xã Kỳ Phương	Kỳ Anh	1	18o0'35"	106O27'30"	Ngư Nghiệp	HT42.05	2	2	2	1	23		1342	4	5	4	5	4	4	2	4	5	5	1		1	214356		1		1	23		99		1	123		1	1	234		1	4	1	1	4	5
Mai Thế Lực	xã Kỳ Phương	Kỳ Anh	1	18o0'24"	106o27'30"	Ngư Nghiệp	HT42.06	2	1	2	1	1		1234	1	4	4	2	3	3	4	4	5	5	1		1	124356		1		1	1		2		1	1		1	1	5		3	4	3	1	3	4
Lê Anh Dương	xã Kỳ Phương	Kỳ Anh	1	17o59'60"	106o27'28"	Ngư Nghiệp	HT42.07	2	2	2	2	2		1324	1	4	3	4	4	3	3	4	5	5	1		1	132546		1		1	3		3		1	2		1	1	2		3	4	1	1	5	4
Lê Văn Mạnh	xã Kỳ Phương	Kỳ Anh	1	18o0'16"	106o27'27"	Ngư Nghiệp	HT42.08	2	2	2	2	2		1243	1	4	3	4	4	3	3	4	5	4	99		99	124365		1		1	3		3		1	2		1	1	4		3	4	1	2	5	1
Nguyễn Thị Hạnh	xã Kỳ Phương	Kỳ Anh	1	18o0'32"	106o26'42"	Ngư Nghiệp	HT42.09	2	2	2	2	1		1243	1	5	5	5	4	5	4	4	5	4	1		1	321546		1		1	1		99		1	1		1	1	3		1	4	3	1	5	5
Hoàng Xuân Trường	xã Kỳ Phương	Kỳ Anh	1	18o0'21"	106o27'32"	Ngư Nghiệp	HT42.10	2	1	2	1	1		1324	1	4	4	3	2	3	4	4	5	4	1		2	132456		1		1	3		3		1	4		2	1	4		3	5	3	3	3	1
Ngô Văn Chổ	Xã Kỳ Nam	Kỳ Anh	1	17:59:29	4 days, 10:28:15	Ngư nghiệp	HT43.01	2	2	2	2	2		1324	1	4	4	4	4	3	3	4	5	4	99		99	132465		1		1	3		3		1	2		1	1	2		3	4	1	1	5	4
Mai Xuân Hợi	Xã Kỳ Nam	Kỳ Anh	1	17:59:21	4 days, 10:28:27	Ngư nghiệp	HT43.02	2	2	2	2	5		1324	1	4	3	4	4	3	3	4	5	4	99		99	125346		1		1	3		3		1	2		1	1	4		3	4	3	1	5	4
Võ Thị Tường	Xã Kỳ Nam	Kỳ Anh	1	17:57:56	4 days, 10:29:21	Đánh bắt thủy sản	HT43.03	2	2	2	2	2		1324	1	4	3	4	4	3	3	4	5	3	1		1	132456		1		1	3		3		1	2		1	1	2		3	4	1	1	5	4
Ngô Văn Vỉa	Xã Kỳ Nam	Kỳ Anh	1	17:59:12	4 days, 10:28:43	Đánh bắt	HT43.04	2	2	2	2	2		1324	1	4	3	4	4	3	3	4	5	4	99		99	124365		1		1	3		3		1	2		1	1	4		3	4	1	1	5	4
Nguyễn Đại Hành	Xã Kỳ Nam	Kỳ Anh	1	17:57:06	4 days, 10:29:23	Đánh bắt hải sản	HT43.05	2	2	1	0	2		2134	2	4	4	3	2	2	3	4	5	5	1		1	241356		1		1	99		99		99	1		2	1	4		1	99	1	1	4	5
Nguyễn Thị Ngo	Xã Kỳ Nam	Kỳ Anh	1	17:57:59	4 days, 10:29:19	Dịch vụ	HT43.06	2	1	2	1	2		1234	99	4	4	3	2	2	3	4	5	5	4		4	124356		1		2					3	2		2	1	2		3	4	3	1	4	4
Nguyễn Văn Nhuận	Xã Kỳ Nam	Kỳ Anh	1	17:58:02	4 days, 10:29:15	Ngư nghiệp, nông nghiệp	HT43.07	2	2	1	0	2		2134	1	4	3	2	2	3	3	4	99	5	4		4	132356		1		1	3		3		1	3		2	1	2		3	4	3	1	3	4
Võ Thị Hần	Xã Kỳ Nam	Kỳ Anh	1	17:57:06	4 days, 10:29:23	Làm ruộng	HT43.08	2	2	1	0	2		2134	2	4	4	3	2	2	3	4	3	3	1		1	134256		1		1	2		3		1	4		2	0	4		3	4	3	1	2	1
Nguyễn Lương Phình	Xã Kỳ Nam	Kỳ Anh	1	17o05'97"	4 days, 10:28:51	Đánh bắt thủy sản	HT43.09	2	2	2	2	2		1324	1	4	3	4	4	3	3	4	5	5	1		2	132456		1		1	2		3		1	99		1	1	4		3	4	1	1	5	4
Lê Thị Vân	Xã Kỳ Nam	Kỳ Anh	1	18:58:14	4 days, 10:28:29	Khai thác hải sản	HT43.10	2	1	1	1	5		1234	1	4	4	3	2	2	3	4	5	5	1		1	123456		4		1	3		1		1	2		2	1	2		3	4	3	1	3	1
[truncated: 36 more columns]

## Sheet: Quang Binh
A1.1	A1.2	A1.3	A1.4	A2	A2.2	A3	A4	A5.1	A5.2	A5.3	A5.4	A5.5	A5.6	A5.7	A6	A7	A8.1	A9	A10	A10.2	A11.1	A11.2	B1	B2	B2.2	B3.1	B3.2	B4	B5	B5.2	B6	B7	B8	B8.2	B9	B10	B11	B12	B13	C1	C2	C3.1	C3.2	C4.1	C4.2	C5	C6	C7.1	C8
2	2	2	1	2		1234	1	4	2	5	4	2	2	5	5	5	5	5	125634		1		1	3		2		1	2		1	1	2		2	4	3	1	4	4	4	12354		4231		4	4	4	3
2	2	2	2	2		1234	1	4	3	3	3	2	2	3	5	3	3	3	123456		1		2					1	2		1	1	1		2	4	1	1	4	1	5	12345		2134		4	4	4	3
2	1	2	2	2		1342	1	4	3	2	3	2	2	4	4	1	3	3	123456		6		2					1	2		2	1	1		2	4	1	1	4	3	4	12345		2134		4	4	3	3
2	2	2	2	2		1243	1	4	3	4	4	3	3	4	3	1	3	3	125436		6		2					1	2		2	1	1		2	4	3	3	4	2	4	12345		2314		4	4	4	3
2	2	2	2	2		1234	1	4	3	3	3	2	2	3	5	4	3	3	1234567		6		1	99		3		1	3		1	1	3		2	4	2	2	4	2	4	12345		2134		5	4	4	3
2	2	2	2	2		1243	1	5	3	4	3	2	2	3	5	5	3	3	124536		1		2					1	1		1	1	2		2	5	1	1	4	1	5	21345		2143		5	5	4	3
2	2	2	2	2		1243	1	5	4	4	5	1	2	5	4	4	5	3	152436		1		2					1	1		1	1	2		2	4	3	1	4	4	4	13254		4231		5	5	4	3
2	1	2	2	2		1342	1	5	3	3	5	2	2	4	5	5	5	3	124536		1		2					1	1		1	1	1		2	4	2	1	5	4	1	12453		2143		1	4	3	3
2	1	2	2	1		1432	1	4	2	3	4	1	2	5	4	5	5	3	125634		1		1	3		1		1	2		1	1	2		2	4	3	2	4	2	4	12345		4231		5	4	4	3
2	2	2	1	1		1234	1	5	3	4	4	1	2	5	5	5	5	5	125634		1		1	3		1		1	2		1	1	1		2	3	3	1	4	1	4	12345		4313		4	4	4	3
2	0	2	2	2		1432	1	5	5	1	5	4	4	5	5	4	3	3	123456		1		2			3		1	2		2	1	2		2	4	4	4	5	1	5	12345		2134		5	5	5	3
2	2	2	2	3		1243	1	5	4	5	5	4	5	5	5	1	3	3	123654		1		2			3		1	2		2	1	2		2	5	2	5	3	1	4	12345		1243		5	5	5	3
2	0	2	2	2		1243	1	5	4	5	5	4	5	5	5	4	3	3	123564		1		2			3		1	2		2	1	2		1	4	1	1	3	1	4	12345		1243		4	4	3	1
2	0	2	2	2		1342	1	5	5	4	5	5	5	5	5	5	3	3	123564		1		2			3		1	2		1	1	2		2	5	1	2	3	1	5	12345		1243		5	4	4	3
2	2	2	2	3		1243	1	5	4	5	5	4	5	5	5	1	3	3	123654		1		2			3		1	2		2	1	2		1	3	2	5	3	1	5	21345		2413		5	5	5	3
2	2	2	2	2		1243	1	4	3	4	4	2	3	4	5	4	3	3	123456		1		2					1	2		1	1	2		2	4	1	1	4	1	5	12345		2134		5	4	4	3
2	2	2	2	2		1243	1	4	3	3	4	2	2	3	4	1	4	3	123456		1		2					1	2		2	1	1		2	3	1	2	4	1	5	12345		2134		4	4	3	3
2	2	2	2	1		1243	1	4	3	4	4	2	2	4	5	4	5	3	1243567		6		2					1	1		1	1	3		2	5	2	2	4	1	5	12345		2134		5	4	4	3
2	2	2	2	1		1243	1	4	2	3	3	2	2	3	5	3	3	3	123456		6		2					1	1		1	1	2		2	4	3	3	4	1	5	12345		1234		5	4	4	3
2	2	2	2	1		1234	1	4	2	3	4	2	2	4	5	4	3	3	123456		6		2					1	1		1	1	1		2	5	3	3	4	1	5	12345		1234		5	4	4	3
2	2	2	2	1		1243	1	5	3	4	4	3	3	4	5	5	3	3	124356		1		1	2		4		1	1		1	1	3		2	5	2	3	4	1	5	12345		1234		5	4	4	4
2	2	2	2	2		1243	1	4	3	4	4	3	3	4	4	5	3	3	123456		1		2					1	2		2	1	1		1	4	3	3	3	1	5	12345		1234		4	4	4	3
2	1	1	1	2		1423	1	4	3	4	4	2	2	3	3	1	3	3	123456		1		2					1	2		2	1	3		3	3	1	3	4	1	5	12345		1234		4	4	3	3
2	2	2	2	2		1243	1	4	3	4	4	3	3	4	5	1	3	3	123456		1		2					1	2		2	1	1		2	4	3	3	4	1	5	12345		1234		4	4	4	3
2	0	2	2	2		1342	1	5	5	4	5	4	4	5	5	5	3	3	126345		1		2			3		2	2		1	99	2		1	5	2	3	2	1	5	12534		2413		5	5	5	3
2	0	2	2	3		1432	1	5	4	3	5	5	5	5	5	5	3	3	123654		1		2			3		2	2		1	1	2		2	5	3	1	2	1	5	12345		2413		4	4	4	3
2	0	2	2	2		1432	1	5	5	4	4	4	4	5	5	5	3	3	123654		1		2			3		2	2		1	1	2		3	5	1	1	1	1	5	21354		2143		5	5	4	3
2	0	2	2	2		1432	1	5	4	4	5	4	4	5	5	5	3	3	163245		1		2			3		2	2		1	1	2		2	5	1	1	2	1	5	12435		2431		5	5	4	3
2	0	2	2	2		1342	1	2	2	2	2	2	2	2	2	5	3	3	123654		1		2			3		2	2		1	0	2		2	5	1	1	4	1	4	12345		2143		5	5	4	3
2	0	2	2	2		1432	1	5	4	4	5	5	5	5	5	5	3	3	126354		1		2			3		2	3		1	1	2		2	3	1	1	4	1	4	12345		2143		5	5	4	3
2	2	2	2	2		1234	1	4	3	3	4	3	3	3	5	1	3	3	123546		1		2					1	2		2	1	1		2	3	1	3	5	1	5	12345		2314		4	4	3	3
2	2	2	2	1		1234	1	4	3	3	3	3	3	3	5	5	3	23	123456		6		2					1	1		1	1	2		2	5	3	3	5	1	4	12345		2314		5	4	4	3
2	2	2	2	1		1243	1	5	3	4	4	2	2	3	5	5	3	3	123456		6		2					1	1		1	1	1		2	5	2	2	4	2	4	12345		2134		4	4	4	3
2	2	2	2	2		1234	1	5	3	4	4	3	3	3	5	4	5	3	123456		1		2					1	2		1	1	1		2	5	3	3	4	2	4	12345		1234		5	4	4	3
2	2	2	2	1		1243	1	4	3	4	4	3	3	4	5	5	3	3	124356		1		2					1	1		1	1	1		1	5	2	2	4	1	5	12345		2314		5	4	4	3
2	1	2	2	1		1432	1	5	4	4	5	4	4	4	5	5	3	3	126354		1		2					1	2		1	1	2		2	5	2	2	4	1	5	21345		4123		5	4	4	3
2	2	2	2	1		1243	1	5	5	5	5	4	4	5	5	5	3	3	163245		1		2					1	2		1	1	2		2	5	2	1	2	1	4	21345		2143		5	4	4	1
2	2	2	2	3		2134	1	5	4	5	5	4	4	5	5	1	3	3	126345		1		2					1	2		2	1	3		1	2	2	5	3	1	4	21345		2134		4	4	4	2
2	2	2	2	2		2134	1	5	4	5	5	4	4	5	5	2	3	3	123645		1		2					1	2		2	1	2		2	2	2	3	3	1	4	21345		2143		5	4	4	3
2	2	2	2	3		1423	99	5	5	5	5	4	5	5	5	4	3	3	126345		1		2					1	3		2	1	2		3	2	2	2	2	1	4	21345		2143		5	4	4	3
2	1	2	2	3		1342	1	2	2	2	2	2	2	2	5	5	3	3	123645		1		2			3		1	2		1	1	2		5	2	1	1	3	1	4	12345		2134		5	4	4	3
2	0	2	2	2		1432	1	5	5	1	5	5	5	5	5	5	3	3	126345		6		2			3		1	2		1	1	2		3	5	2	1	2	1	4	12345		1243		5	4	4	3
2	2	2	2	3		2143	1	5	5	5	5	4	5	5	5	2	3	3	213654		1		2			3		1	2		2	1	3		2	2	3	5	3	1	4	21345		2431		5	4	4	3
2	0	2	2	2		1432	1	5	5	4	4	4	5	5	5	4	3	3	162345		1		2			3		1	2		2	1	2		4	4	2	1	3	1	4	12345		1234		5	4	4	1
2	0	2	2	2		1432	1	5	5	1	5	4	5	5	5	2	3	3	126354		6		2			3		1	2		2	1	2		3	3	2	2	2	1	4	12345		1234		5	4	4	1
2	2	2	2	1		1243	1	4	3	4	4	3	3	3	5	4	3	3	123456		6		2					1	1		1	1	1		2	5	3	3	5	1	5	12345		1234		5	4	4	3
2	2	2	2	1		1243	1	5	3	4	4	3	3	4	5	4	3	3	124563		1		2					1	1		1	1	1		2	4	4	4	5	1	5	12345		2134		5	4	4	3
2	2	2	2	1		1234	1	5	4	5	5	2	2	4	5	5	3	3	123456		1		2					1	2		1	1	2		2	4	2	3	4	1	5	12345		1234		5	4	4	3
2	2	2	2	1		1234	1	4	3	4	4	2	2	3	5	5	3	3	124356		1		2					1	1		1	1	1		2	5	3	3	3	1	5	12345		1234		5	4	4	3
2	1	2	2	2		1234	1	4	3	2	3	2	2	4	4	1	3	3	123456		1		2					1	2		2	1	2		2	4	1	2	4	1	5	12345		1234		5	4	3	3
2	2	2	2	2		2134	1	4	4	4	4	2	2	5	3	4	4	3	124536		1		2					1	4		2	1	3		2	4	3	3	4	1	4	12345		4213		4	4	3	1
2	0	2	2	2		4312	1	5	3	3	3	3	2	5	4	1	3	1	1462357		3		2					1	2		2	1	4		3	3	3	5	4	2	4	13245		4213		4	4	4	3
2	2	2	2	2		1234	1	4	3	3	4	2	2	3	5	3	3	3	123456		6		1	2		2		1	3		2	1	3		2	4	2	2	4	1	5	12345		1234		5	4	4	3
2	2	2	2	2		1243	1	4	3	4	4	3	3	4	4	1	3	3	125346		6		2					1	2		2	1	1		1	4	3	3	5	1	5	12345		2314		5	4	4	3
2	2	2	2	1		1234	1	4	3	4	4	3	3	3	5	99	3	3	124356		6		1	2		2		1	1		1	1	2		2	5	2	2	4	1	5	12345		1234		5	4	3	3
2	2	2	2	1		1234	1	5	3	4	4	3	2	3	5	4	3	3	123456		6		2					1	1		1	1	1		2	5	2	2	4	1	5	12345		2134		5	4	4	3
2	2	2	2	2		1234	1	4	3	4	4	2	2	3	5	4	3	3	123456		6		2					1	2		1	1	1		2	4	3	3	5	1	5	12345		2134		5	4	4	3
2	0	2	2	2		1342	1	5	5	5	5	5	5	5	5	3	3	3	123654		1		2					1	2		2	1	2		2	3	3	3	3	1	5	12345		1243		5	5	5	3
2	2	2	1	5		1234	1	5	2	2	2	2	2	5	5	2	3	3	124635		6		2					1	4		2	1	2		2	3	3	4	4	3	4	12345		4213		4	3	3	3
2	2	2	2	2		1234	1	5	5	5	5	3	2	5	5	5	4	3	142635		6		2					1	4		1	1	2		2	4	3	2	4	2	4	12345		4213		4	4	4	3
2	2	2	2	2		1234	1	4	3	4	3	3	2	3	5	5	3	3	123456		99		2					1	1		1	1	1		2	5	3	3	4	2	4	12345		2134		4	4	3	3
2	2	2	2	2		1243	1	4	3	4	4	3	3	4	4	2	3	3	123456		6		2					1	2		2	1	2		2	4	1	2	3	2	4	12345		2134		4	4	3	3
2	1	1	1	2		1234	1	4	3	3	3	2	1	3	5	4	3	3	123456		6		2					1	2		1	1	1		2	4	2	2	5	1	5	12345		2134		4	4	3	3
2	1	2	2	2		1243	1	5	3	4	3	2	2	5	5	4	4	3	1234567		6		2					1	3		1	1	4		2	5	3	3	3	1	5	12534		2143		5	4	3	3
2	2	2	2	2		1243	1	5	3	4	4	2	2	4	5	5	3	3	214536		6		2					1	3		1	1	1		2	4	1	1	4	2	4	21345		2134		5	4	4	3
2	1	1	1	2		1423	1	4	2	3	3	2	2	3	3	1	3	3	124356		1		2					2	1		2	1	2		3	3	2	3	4	2	4	21345		2413		4	3	3	3
2	2	2	2	1		1423	1	5	3	4	4	3	2	3	5	3	3	3	124356		1		2					1	2		1	1	2		2	4	2	2	5	2	4	21345		2314		5	4	4	3
2	2	2	2	1		1243	1	5	4	4	5	3	3	4	5	1	3	3	125436		6		1	1		2		1	2		2	1	1		1	4	3	3	5	2	4	12345		3214		4	4	4	3
2	1	1	1	2		1243	1	4	2	3	4	2	2	3	3	2	3	3	142356		1		2					1	2		2	1	3		3	3	1	3	4	1	5	21345		2314		4	4	3	3
2	1	2	1	2		1234	1	5	3	4	3	3	3	5	5	5	3	3	152436		1		2					1	3		1	1	3		1	4	3	2	4	1	5	12345		1234		5	5	4	3
2	2	2	2	2		1243	1	5	3	4	4	3	2	5	4	5	5	5	125463		1		1	3		1		1	2		1	1	2		2	4	3	1	4	4	4	12354		4213		4	4	4	3
1	2	2	1	2		1324	2	5	4	5	4	3	3	4	5	5	4	4	124356		1		2					1	2		1	1	1		2	4	1	1	4	4	4	12435		1324		3	3	4	2
2	2	2	2	2		1243	1	4	4	5	4	3	3	5	4	3	5	5	154623		1		1	3		1		1	2		2	1	2		2	3	3	3	4	4	4	12345		2431		4	4	4	3
2	2	2	2	2		1243	1	4	3	4	4	3	3	5	4	2	3	3	145623		1		1	3		1		1	2		2	1	2		2	2	1	2	4	2	5	12354		99		4	4	5	3
2	2	1	2	2		1432	1	5	4	4	3	3	4	3	5	5	5	5	124635		1		2					1	2		1	1	2		2	4	1	1	5	1	4	21354		1243		4	4	4	3
2	1	2	2	2		1432	1	5	3	3	5	5	5	4	5	5	2	4	124653		1		2					1	1		1	1	1		3	5	2	1	5	4	4	21354		1234		4	4	4	2
2	2	2	2	2		1342	1	4	5	3	4	4	3	4	5	3	4	4	123645		1		2					1	2		1	1	1		2	5	3	1	5	4	4	21354		1234		4	4	4	2
2	2	2	2	2		1423	1	5	4	5	4	5	4	4	5	2	3	3	124356		1		2					1	2		1	1	1		3	4	1	1	5	5	4	12435		1234		4	4	4	2
2	2	1	1	2		1243	2	5	3	5	4	5	4	4	5	1	3	3	124563		1		99	99		99		99	99		99	1	1		1	2	3	5	3	4	4	12345		1234		3	3	4	2
2	2	1	1	2		1243	1	4	3	4	3	2	3	5	3	3	5	5	124563		1		1	3		1		1	2		2	1	2		2	3	3	2	4	2	4	12345		4213		3	3	3	3
2	1	2	2	2		1423	2	5	4	5	4	3	5	3	5	3	4	4	214653		1		2					1	23		1	1	2		1	5	2	3	5	4	4	21354		2143		3	3	3	3
2	1	1	2	2		1423	2	5	3	4	4	3	5	3	5	4	5	5	214653		1		2					1	1		1	1	2		2	5	3	5	5	4	4	21345		2143		4	4	4	3
2	1	1	2	2		1243	1	5	4	5	4	3	3	4	5	5	5	5	124635		1		2					1	2		1	1	1		3	5	3	1	3	3	3	21354		2143		5	4	4	2
2	1	2	1	1		1324	1	5	2	3	3	2	1	5	5	4	5	5	124563		1		1	3		1		1	2		1	1	2		2	4	1	1	3	1	1	13245		4213		4	4	2	3
2	1	2	1	2		1324	1	5	3	3	3	5	4	4	5	4	5	5	156432		1		2					1	2		1	1	2		5	1	1	1	3	4	4	21345		2134		4	4	4	3
2	1	2	1	2		1324	1	5	4	5	2	2	3	5	4	4	1	1	126543		1		1	3		1		1	3		1	1	3		2	4	1	1	4	1	4	12345		2431		4	4	4	3
2	2	2	1	2		1234	1	4	3	4	3	2	2	5	4	4	2	1	124356		1		1	3		3		1	3		2	1	3		2	4	1	1	4	4	1	12345		4213		4	4	4	3
2	2	2	2	2		1234	1	4	3	4	3	2	1	5	4	4	1	1	125643		1		1	3		1		1	2		1	1	2		2	4	3	1	4	4	4	13245		4213		4	4	4	3
2	2	2	1	2		1234	1	5	2	3	4	1	4	5	4	4	1	1	124563		1		1	3		1		1	2		1	1	2		2	4	3	1	4	1	4	12354		4213		4	4	4	3
2	2	2	2	2		1243	1	5	3	4	4	2	3	5	4	2	5	5	124563		1		1	3		1		1	2		2	1	2		2	3	3	2	4	4	4	12345		4213		4	4	3	3
2	2	2	2	2		1423	1	5	4	4	5	4	4	5	4	1	3	3	132456		1		2					1	2		2	1	1		2	3	1	3	5	2	4	12345		2134		4	4	3	3
2	2	2	2	2		1243	1	5	2	3	3	2	2	3	5	3	4	3	214536		6		2					1	2		1	1	1		2	4	3	2	4	1	5	12345		2143		4	4	4	3
2	0	2	2	2		1234	1	5	4	4	4	3	4	5	4	1	3	3	124536		1		2					1	2		2	1	2		2	2	3	5	5	2	1	12453		2134		4	3	4	3
2	2	2	2	2		1423	1	5	3	4	4	2	3	4	5	4	3	3	125436		1		2					1	2		1	1	2		2	5	1	1	4	2	4	12345		2143		5	3	3	4
2	2	2	2	1		1243	1	5	3	4	4	2	2	3	5	5	4	3	124356		1		2					1	1		1	1	1		2	4	3	3	5	2	4	21345		2143		5	4	4	3
2	2	2	1	1		1324	1	5	3	4	3	3	4	5	5	4	5	5	145623		1		1	3		1		1	1		1	1	2		2	4	1	1	4	1	4	12354		2431		4	4	4	3
2	2	2	2	2		1234	1	5	4	4	4	3	3	5	4	2	5	5	124563		1		1	3		3		1	2		2	1	2		2	3	3	3	4	4	4	12345		2413		4	4	4	3
2	2	2	2	2		1324	1	5	4	5	4	3	3	5	4	4	5	5	156243		1		1	3		1		1	2		1	1	2		2	4	3	1	4	4	4	13245		2431		4	4	4	3
2	2	2	2	2		1234	1	5	4	5	4	4	4	5	4	2	5	5	154623		1		1	3		1		1	2		2	1	2		2	3	3	1	4	4	4	13245		4213		4	3	4	3
2	2	2	2	2		1234	1	5	4	5	4	3	3	5	3	2	5	5	124563		1		1	1		1		1	2		2	1	2		2	3	3	3	4	4	4	13245		4123		4	3	3	3
2	0	2	2	2		1423	1	5	5	5	5	4	4	5	4	5	3	3	126354		1		2					1	2		1	1	2		2	5	1	1	3	1	5	12345		1423		5	4	4	3
2	1	2	2	2		1423	1	5	4	4	5	4	5	5	5	4	3	3	126354		1		2					1	2		2	1	2		2	3	2	4	4	1	5	12435		2143		5	4	4	3
2	2	2	2	3		1243	1	5	5	5	5	4	4	5	5	1	3	1	132645		1		2					1	3		2	1	3		1	2	3	5	4	1	5	12345		4213		5	5	5	3
2	2	2	2	3		1243	1	5	5	5	5	4	4	5	5	3	3	3	162345		1		2					1	2		1	1	3		1	3	1	4	4	1	5	12345		4213		5	5	5	3
2	2	2	2	3		1234	1	5	5	5	5	4	4	5	5	5	3	3	162345		1		2					1	3		1	1	2		1	5	2	1	5	1	5	12345		4312		5	5	4	3
99	99	99	99	99		99	1	5	5	1	5	1	4	5	5	5	3	1	126345		1		2					1	2		1	1	2		2	5	3	1	5	1	5	12345		4213		5	5	5	3
2	2	2	2	2		2143	1	5	3	5	5	3	5	5	5	1	3	3	163245		1		2					1	2		2	1	3		1	2	3	5	5	1	4	21345		2431		5	5	5	3
2	1	2	2	2		1432	1	5	5	5	5	5	5	5	5	5	3	3	126345		1		2					1	2		1	1	2		1	5	2	1	3	1	4	12345		1234		5	4	4	3
2	0	2	2	2		1342	1	5	5	5	5	5	5	5	5	5	2	2	123456		1		2					1	2		1	1	2		1	5	1	1	2	1	4	21345		2134		5	4	4	3
2	0	2	2	2		1432	1	5	5	99	1	5	5	5	5	5	3	2	123564		1		2					1	2		1	1	2		2	5	2	3	3	1	4	12345		1423		5	4	4	3
2	2	2	2	2		1243	1	5	4	4	5	4	4	4	5	1	3	3	125346		1		1	4		4		1	2		2	1	2		3	3	3	5	4	2	1	12345		2431		4	1	1	3
2	1	1	1	2		1234	1	5	4	4	4	4	4	5	99	1	3	3	123546		6		2					1	2		23	1	1		2	3	3	4	5	2	1	12345		2143		4	3	3	3
2	1	1	1	1		1423	1	4	3	2	4	2	3	3	5	3	1	1	99		1		2					1	2		1	1	2		3	4	3	3	3	2	1	12354		4312		3	4	4	3
2	1	1	2	1		1423	1	5	3	4	5	2	2	5	5	3	3	3	123546		1		99	99		99		1	1		1	1	1		1	4	1	1	5	1	5	12345		1234		5	3	3	3
2	2	2	2	1		1423	1	5	3	3	4	3	3	3	5	5	3	5	125346		6		2					1	1		1	1	1		1	4	2	1	5	2	4	21345		1243		5	4	4	3
2	1	2	1	2		1423	2	5	4	5	4	3	3	3	5	3	5	5	124563		1		2					1	2		1	1	1		2	5	1	1	3	4	4	2134		2143		4	4	4	2
2	1	1	2	2		1243	99	5	4	5	3	4	4	4	99	4	5	5	143265		1		2					1	2		1	1	1		2	4	1	1	3	4	5	23145		4321		99	3	3	2
2	1	1	2	2		1432	1	5	3	3	99	4	4	5	5	4	5	5	126345		1		2					1	2		1	1	2		2	5	1	1	3	4	4	21345		1234		4	4	4	2
2	99	99	99	2		1342	1	1	3	3	1	1	2	2	4	5	1	5	124637		1		2					1	1		1	1	1		2	5	2	1	4	4	4	21345		1324		5	5	5	2
2	2	99	2	12		1432	1	1	1	3	1	2	2	2	5	5	1	1	126435		1		2					1	2		99	1	2		3	5	2	1	3	4	4	1324		4321		3	3	4	2
2	2	2	2	1		1243	1	5	4	4	4	3	3	5	5	5	3	3	132456		1		2					1	2		1	1	1		2	5	1	1	5	1	4	23145		2143		4	5	4	3
2	1	1	2	2		1432	1	5	3	3	5	2	2	4	4	4	4	3	132456		1		2			3		1	2		1	1	1		2	4	1	1	4	2	1	32145		1423		5	1	4	3
2	1	1	2	2		1423	1	5	3	3	5	2	2	5	5	4	3	3	124356		1		2			3		1	1		1	1	1		2	5	2	2	5	2	1	12345		2431		5	2	3	3
2	1	2	2	2		1423	1	5	3	4	4	2	2	3	5	5	3	3	124536		1		2			2		1	2		1	1	1		2	4	3	3	5	1	5	21345		2143		5	4	4	3
2	2	2	2	2		1324	1	5	5	4	4	3	3	5	4	2	5	5	124563		1		1	3		1		1	2		2	1	2		1	3	3	1	4	4	4	1243		4123		4	4	4	3
2	2	2	1	4		1324	1	5	5	4	4	3	3	5	4	2	5	5	125643		1		1	3		1		1	2		2	1	2		1	3	3	1	4	4	4	12354		4213		4	4	4	3
2	2	2	2	1		1324	1	5	5	4	3	4	4	5	4	5	5	5	125643		1		1	3		1		1	2		1	1	2		2	5	3	1	4	4	4	13245		4321		4	4	4	3
2	2	2	2	2		1243	1	5	3	4	3	3	3	5	4	4	5	5	165423		1		1	3		1		1	2		1	1	2		2	5	3	1	4	4	4	12435		2431		4	4	4	3
2	2	2	2	2		1243	1	5	5	4	4	3	3	5	4	5	5	5	145623		1		1	3		1		1	2		1	1	2		2	5	3	1	4	1	4	12345		2431		4	3	3	3
2	2	2	2	2		1243	1	4	4	5	4	3	3	5	4	2	5	5	156423		1		1	3		1		1	2		2	1	3		2	3	3	3	4	2	4	13245		4123		4	3	3	3
2	1	2	99	2		1243	1	5	2	5	5	1	2	5	5	5	4	2	164235		1		2					1	2		1	1	2		3	4	2	1	3	2	1	12354		4213		5	4	4	3
2	0	2	2	5		1234	1	5	3	5	4	1	2	5	5	4	4	1	126453		1		2					1	4		1	1	2		3	5	1	1	2	5	1	12345		3421		5	4	2	3
2	2	2	1	1		1324	1	5	2	3	5	1	2	5	5	5	5	5	132456		1		2					1	1		1	1	2		2	4	1	1	4	5	5	12345		1342		5	5	5	3
2	2	2	1	2		2134	1	5	3	4	4	2	2	4	4	1	2	4	124356		1		1	3		2		1	2		2	1	2		2	3	1	2	4	4	4	21435		4321		4	4	4	3
2	2	2	2	3		1234	1	5	3	4	4	2	2	4	4	1	2	4	124365		1		1	1		2		1	3		1	1	3		2	3	2	2	4	4	4	21345		4213		4	4	4	3
2	1	2	1	2		1324	1	4	3	3	3	3	3	4	5	4	3	1	123654		1		2					1	2		1	1	2		2	4	3	2	4	2	4	12345		2314		5	4	4	3
2	1	2	2	1		1342	1	4	3	2	4	3	2	2	5	5	3	3	412365		1		2					1	2		1	1	2		3	4	3	1	4	2	4	13245		1243		5	4	4	3
2	1	2	2	1		1432	1	5	4	3	4	3	4	3	5	5	3	3	321625		1		2					1	4		1	1	2		2	4	3	1	4	2	1	13245		2413		5	5	5	3
2	2	2	2	1		1342	1	4	3	2	4	3	2	3	5	4	2	3	412653		1		2					1	4		1	1	2		2	4	3	1	4	1	4	12345		2143		5	4	4	3
2	0	2	2	2		1342	1	4	3	2	4	2	2	3	3	2	3	3	143256		1		1	4		4		1	4		2	1	2		3	3	3	4	4	1	4	13245		2143		4	4	4	3
2	2	2	2	12		1432	1	5	3	4	5	4	3	5	5	5	4	3	124356		1		2			3		1	1		1	1	2		2	5	2	2	4	2	1	12345		2134		5	1	3	3
2	2	2	2	1		1243	1	5	2	4	5	3	3	5	5	4	4	3	124356		1		2			3		1	1		1	1	2		2	4	3	2	5	3	5	21345		2134		5	4	3	3
2	1	2	2	2		1432	1	5	2	4	5	2	3	4	4	3	3	3	123654		1		2			1		1	2		2	1	2		2	3	1	2	5	4	1	12453		2134		5	4	3	3
2	0	2	2	1		1324	1	5	5	5	5	4	4	5	5	5	3	3	126345		1		2			3		1	2		1	1	2		2	5	1	1	3	5	4	21345		2134		4	4	3	2
2	0	2	2	2		1324	1	5	4	5	5	4	5	5	5	3	3	3	123546		1		2			3		1	2		2	1	3		3	3	2	2	3	1	4	12345		2134		5	4	4	3
2	0	2	2	2		1432	1	5	5	2	3	3	3	5	5	4	3	3	162345		1		2			3		1	2		2	1	2		2	3	2	3	3	1	3	12345		1243		5	3	3	3
2	2	2	2	3		1234	1	5	5	5	5	2	3	5	5	1	3	3	126435		99		2			3		1	2		2	1	3		1	1	2	5	3	1	4	21345		1234		5	4	4	3
2	0	2	2	2		1432	1	5	5	5	5	4	4	5	5	5	3	3	126354		1		2			3		1	2		2	1	2		2	4	2	2	4	1	4	21345		1243		5	4	4	3
2	0	2	2	2		1342	1	5	5	5	5	4	4	5	5	5	3	3	123654		1		2			3		1	2		2	1	2		2	5	2	1	5	1	4	12345		2143		5	4	5	3
2	2	2	2	3		1243	1	5	5	5	5	3	3	5	5	5	3	3	126345		1		2			3		1	2		2	1	2		1	5	2	1	3	1	4	12345		1234		5	4	4	3
2	1	1	1	2		1234	1	4	3	4	4	3	3	4	2	1	3	3	136524		1		99	99		99		1	2		2	1	2		2	2	3	5	4	1	4	12345		2341		3	4	3	3
2	2	1	1	2		1234	1	4	3	3	4	3	3	5	5	4	3	3	136254		1		99	99		99		1	2		1	1	2		2	4	3	3	4	99	99	99		2314		5	4	4	3
2	1	2	2	2		1243	1	5	3	5	5	2	2	5	3	1	3	2	124356		6		2			3		2	2		3	1	2		3	5	4	1	2	1	5	125334		4213		5	5	4	3
2	1	2	2	1		1234	1	5	3	5	5	2	3	5	1	5	3	1	124536		6		2			3		1	1		1	1	2		1	5	3	1	2	1	1	51234		4123		5	5	1	3
2	1	2	1	234		1342	1	4	3	3	5	2	3	5	1	1	3	2	132654		3		1	3		2		1	23		2	1	23		2	2	2	5	5	1	5	12345		2314		4	4	4	3
2	1	2	0	2		1324	1	5	3	4	4	3	3	4	2	1	3	3	123645		3		2					1	2		2	1	2		2	2	2	5	4	2	4	12345		2134		2	4	3	3
1	2	1	2	2		2134	1	4	3	4	4	3	3	5	4	3	3	3	132654		1		99	99		99		1	2		1	1	2		2	3	2	3	4	99	99	99		2314		4	4	4	3
2	2	2	2	2		1423	1	4	3	4	5	4	4	4	5	5	4	4	156243		6		2					1	2		1	1	2		1	5	3	1	2	2	5	12534		2413		5	5	5	3
2	1	2	2	2		1243	1	5	5	5	5	3	3	5	3	2	3	3	213645		1		99	99		4		1	2		1	1	2		1	5	3	1	2	2	5	12534		2431		5	5	5	3
2	1	1	1	2		1432	1	5	4	4	4	2	2	5	5	5	1	1	261345		1		2			3		1	2		1	1	2		1	5	2	1	2	2	5	12345		2431		5	5	5	3
2	0	2	1	2		1342	1	5	2	3	4	2	2	4	4	1	4	3	124356		6		2					1	2		1	1	1		2	4	1	1	5	2	4	12345		2134		4	4	3	4
2	2	2	2	1		1243	1	5	4	5	5	4	4	5	5	5	3	2	142356		1		99	99		3		1	1		1	1	2		1	5	3	3	5	2	5	12345		2134		4	3	3	3
2	2	2	2	1		1243	1	5	4	4	5	4	3	5	5	5	4	4	125346		1		2					1	1		1	1	1		2	5	4	4	5	1	1	21345		4213		5	4	4	3
2	2	2	2	2		1243	1	5	5	5	5	5	5	5	4	1	3	2	125436		6		99	99		1		1	2		2	1	1		1	4	3	3	5	1	5	12435		2341		5	4	4	3
2	2	2	2	2		1243	1	5	4	5	5	4	4	5	5	1	3	3	123654		1		2					1	2		2	1	2		2	3	2	5	3	1	4	21345		1324		5	4	4	3
2	2	2	2	2		1243	1	5	5	5	4	4	4	5	5	5	3	3	126345		1		2					1	2		2	1	2		2	5	2	1	5	1	5	21345		1234		5	4	5	3
2	2	2	2	2		1243	1	5	4	4	5	5	5	5	5	5	1	2	126434		1		2					1	2		2	1	2		2	5	2	1	3	1	5	21345		2134		5	4	4	3
2	1	1	1	2		1234	1	5	4	4	4	2	2	5	4	1	3	3	12546		1		99	99		3		1	3		2	1	1		2	99	1	1	4	2	4	12345		1234		4	3	3	4
2	2	2	2	2		1243	1	5	4	5	5	4	4	4	5	4	3	3	123654		1		2					1	2		2	1	2		3	5	2	2	3	1	4	21345		2134		4	4	4	3
2	2	2	2	2		1234	1	5	4	4	5	5	5	5	5	5	3	3	126354		1		2					2	2		2	1	2		2	5	2	1	3	1	5	21345		2134		5	4	4	3
2	2	2	2	2		1243	1	5	3	4	4	3	3	4	5	1	3	3	124536		1		2			2		1	2		2	1	2		2	3	3	3	5	1	5	12345		2134		4	4	4	3
2	2	2	2	2		1243	1	5	3	4	4	3	3	4	5	1	3	3	125346		1		2			2		1	2		2	1	1		2	3	3	3	5	1	5	12345		2134		4	4	3	3
2	2	1	1	2		1324	1	4	3	3	3	2	2	3	3	1	3	3	123456		1		2			3		1	2		2	1	2		3	3	1	2	4	2	4	12345		2314		4	3	3	3
2	1	1	1	3		1243	1	4	2	2	3	2	2	3	3	1	3	3	123456		1		2			2		1	3		2	1	3		3	3	1	1	4	2	4	12345		2134		4	4	3	3
2	0	2	2	2		1432	1	5	5	4	5	4	4	5	5	5	2	2	126345		1		2			3		1	2		1	1	3		2	5	2	1	4	1	4	23145		1234		5	4	4	3
2	0	2	2	2		1342	1	5	5	4	5	4	5	5	5	3	3	3	123465		1		1	4		3		1	2		2	1	2		2	4	2	1	4	1	4	21345		1243		4	4	4	2
2	0	1	2	2		1342	1	5	5	4	4	4	4	5	4	4	3	3	126345		1		2			3		1	2		2	1	2		2	4	2	2	3	1	4	21345		1243		5	4	4	3
2	2	2	2	1		1243	1	5	99	4	4	4	4	5	5	5	1	1	126345		1		2			3		1	2		1	1	2		2	5	2	1	3	1	4	21345		2134		5	5	4	3
2	2	2	2	1		1234	1	4	3	4	4	2	2	4	5	5	3	5	123546		1		2			4		1	2		1	1	3		2	5	1	1	4	2	5	12345		1234		4	4	3	3
2	2	2	2	1		1243	1	4	2	3	4	2	2	3	5	4	3	3	124356		1		2			2		1	1		1	1	3		2	5	1	1	4	2	4	12345		2143		5	4	4	3
2	0	2	2	2		1432	1	5	5	4	5	5	5	5	5	5	3	3	132645		1		2			3		2	2		2	1	2		3	5	2	1	3	1	4	21345		2341		5	4	4	3
2	0	2	2	2		1432	1	5	5	5	5	4	4	5	5	2	3	3	162345		1		2			3		1	2		2	1	2		3	3	2	4	3	1	4	21345		4213		4	4	4	3
2	0	2	2	2		1432	1	5	5	1	5	5	5	5	5	3	3	3	126345		1		2			3		1	2		2	1	2		2	3	2	4	5	1	4	21345		2431		4	4	4	3
2	2	2	2	3		1423	1	5	5	5	5	4	5	5	5	3	3	3	162345		1		2			3		1	2		2	1	2		1	2	2	4	5	1	4	21345		2134		3	4	4	3
2	0	2	2	2		1342	1	5	5	1	5	1	2	5	5	5	3	3	162354		1		2			3		1	2		2	1	2		2	5	2	2	5	1	4	12345		4123		4	4	4	3
2	0	2	2	2		1432	1	5	5	3	5	2	2	4	5	5	3	3	162354		1		2			3		1	1		1	1	2		2	5	2	2	5	1	4	12345		2314		5	5	4	3
2	2	2	2	1		1324	1	5	4	5	5	4	3	5	5	5	3	4	124356		1		2			3		1	1		1	1	1		2	5	2	1	5	1	4	13245		2341		5	4	4	3
2	2	2	2	1		1423	1	5	4	4	5	3	4	5	5	4	4	4	124356		1		2			3		1	1		1	1	1		2	5	3	2	5	1	4	21345		2431		1	4	3	3
2	2	1	2	1		1423	1	5	4	4	4	3	3	5	5	5	3	3	132456		1		2			3		1	1		1	1	1		1	5	1	1	5	1	1	21345		2134		5	5	4	3
2	2	2	2	2		1423	1	5	4	4	4	3	3	5	4	5	4	4	124536		1		99			3		1	2		2	1	1		2	4	1	2	5	2	1	12453		2134		5	4	4	3
2	0	2	2	2		1432	1	5	4	5	5	2	2	5	5	5	2	1	123645		1		2					1	2		1	1	2		2	5	2	1	4	1	5	12345		2314		5	5	5	3
2	0	2	1	2		1423	1	5	2	2	4	1	5	5	5	5	2	2	162435		1		2					1	2		1	1	2		2	5	2	1	4	1	3	12354		3142		5	5	4	3
2	1	2	2	1234		2134	1	5	4	4	5	3	5	5	5	3	1	3	153246		1		2					1	234		1	1	2		3	4	2	2	5	2	1	21345		2134		5	1	4	3
0	1	0	2	2		4213	1	3	3	4	5	1	5	5	5	5	3	3	146235		1		99	99		3		1	2		2	1	2		3	4	1	1	4	99	99	99		2341		5	5	5	3
2	1	2	2	2		1234	1	5	5	4	5	4	4	5	3	3	5	2	123654		1		2					1	2		2	1	2		2	3	2	2	3	1	4	21345		1243		5	5	4	3
2	1	2	1	1		1234	1	5	4	4	5	5	5	5	5	3	3	3	123645		1		2					1	2		2	1	2		3	2	1	2	3	1	4	21345		1234		5	5	5	3
2	1	2	2	1		1423	1	5	5	5	5	4	4	5	5	5	3	3	126345		1		2					1	2		1	1	2		2	5	1	1	3	1	3	12345		2134		5	5	4	3
2	1	2	1	2		1342	1	4	3	3	4	3	3	4	4	3	3	5	123456		1		2					1	1		1	1	4		3	4	3	1	4	1	4	12345		2431		5	4	4	3
2	2	2	2	2		1234	1	4	4	5	5	4	4	5	3	2	4	4	126354		1		2					1	2		1	1	2		2	5	3	1	5	2	4	21345		2413		4	5	5	3
2	2	2	2	1		1234	1	5	4	5	5	4	4	5	5	5	4	4	164325		1		2					1	1		1	1	2		2	5	1	1	4	2	4	21345		2413		5	4	4	3
2	2	2	2	1		1234	1	5	5	5	4	35	99	5	5	4	1	2	125346		1		2					1	1		1	1	2		2	5	2	2	5	2	5	99		1234		5	5	4	3
2	2	2	2	1		1234	1	5	2	5	5	5	3	5	5	5	3	1	1256		1		2					1	1		1	0	2		2	5	3	2	4	1	5	12345	Nhà khoa học	2143		5	5	5	3
0	0	2	2	1		4312	1	4	4	2	5	5	2	3	5	5	2	1	213564		7		2					1	2		1	1	2		3	5	2	1	4	1	5	12345		1243		5	5	5	2
2	2	2	2	1		4123	1	5	2	4	5	4	2	2	5	5	1	1	21		7		2					1	2		1	1	2		3	5	2	1	4	2	5	99		1243		5	5	5	3
2	2	2	2	1		4123	1	5	2	4	5	3	1	2	5	5	1	1	123456		1		2					1	2		1	1	2		3	5	2	1	4	1	5	12345		1243		5	5	5	3
2	2	2	2	1		1243	1	5	2	4	4	2	2	2	5	5	1	1	123654		7		2					1	1		1	1	2		2	5	2	1	4	3	5	12345		2143		5	5	5	3
0	1	2	0	5		4132	1	2	2	2	5	2	2	2	4	3	1	1	123456		1		2					1	2		1	1	2		3	3	2	1	3	1	5	21345		1243		5	5	5	3
1	1	1	1	5		1423	1	2	2	2	2	2	2	2	1	1	99	99	1		7		2					1	3		3	0	99		99	1	99	99	99	3	3	21345		1243		3	3	3	3
2	2	2	2	1		1423	1	4	2	2	5	4	2	2	5	5	3	3	99		99		2					1	2		1	1	2		3	5	2	1	4	1	5	12345		4213		5	5	5	2
2	2	2	2	5		1423	1	5	2	2	4	4	2	2	5	5	1	1	1		1		2					1	2		1	1	2		3	5	2	1	4	1	5	12345		4123		5	5	5	2
2	0	2	0	1		1324	1	4	2	2	3	4	2	2	5	5	1	2	99		4		2					1	2		1	1	2		3	5	3	1	2	3	3	12345		2413		4	4	2	1
2	0	0	0	1		1243	2	2	1	1	2	3	2	3	5	5	2	2	213654		1		2					1	2		1	1	2		2	4	3	2	2	3	4	21345		2143		4	3	3	3
2	2	2	2	2		4231	1	5	3	4	5	3	2	4	2	1	3	4	231564		6		2					1	2		2	1	2		2	3	3	99	99	2	1	31425		4231		5	4	3	3
2	1	2	0	1		1324	1	4	3	2	2	2	2	3	3	1	3	1	123564		6		1	4		4		1	2		2	1	2		3	2	3	99	99	3	4	31245		2431		5	4	4	3
2	1	2	0	2		1234	1	4	2	2	3	2	2	4	2	1	99	2	213654		6		2					1	2		3	1	2		3	2	3	3	2	4	4	13245		2341		4	3	3	1
2	1	2	0	2		1324	1	4	2	3	2	1	2	4	2	1	3	2	231654		6		2					1	2		2	1	2		2	2	3	3	2	3	4	21345		1243		5	5	4	3
2	0	0	0	2		1324	2	3	2	2	3	2	2	3	2	1	3	2	213654		6		2					1	2		3	1	2		3	3	3	3	3	3	3	12345		2143		3	3	3	1
2	0	1	0	2		1234	1	4	2	2	2	2	3	4	2	1	3	2	132654		2		2					1	2		3	1	2		3	2	2	99	99	4	4	12345		2143		3	3	3	1
2	1	1	0	2		1324	1	4	2	3	2	2	2	4	3	1	99	3	132564		4		2					1	2		2	1	2		2	2	3	99	99	4	5	13245		2341		4	4	4	3
2	2	2	1	2		2134	1	1	3	4	2	2	2	4	3	1	99	2	321654		3		2					1	2		2	1	2		2	2	3	99	99	4	4	12345		2314		4	4	4	3
1	1	1	1	2		1342	2	4	3	2	3	2	1	2	2	1	3	3	123		1		2					2			4	0			4	2	3	1	3	3	4	13245		2143		3	2	2	1
2	2	2	1	24		1324	1	5	5	4	3	3	2	4	2	1	3	3	124		1		2					1	2		2	1	2		3	3	3	3	4	3	4	13245	không	1243	không	4	5	5	3
1	0	1	0	2		1324	3	2	2	2	2	2	2	2	3	1	3	4	12		12		2					2	99		4	0	99		4	2	2	1	3	2	4	12345		1243		2	3	1	3
1	0	1	0	2		3124	2	4	4	4	3	2	2	2	4	1	3	2	12		1		2					1	4		3	1	2		3	2	3	2	3	2	4	12345		1324		3	4	4	3
2	1	2	2	1		1234	1	5	4	4	4	2	2	5	5	4	1	1	123		1		2					1	1		2	1	2		2	4	3	2	3	1	5	13245		132		5	5	5	3
2	2	2	1	12		1324	1	5	4	3	3	4	2	4	5	4	1	1	12		1		2					1	2		1	1	2		3	4	3	2	4	2	4	13245		1234		5	4	4	3
2	2	2	2	1		1342	1	5	5	5	4	4	4	4	5	4	1	1	12		5		2					1	2		1	1	2		2	4	3	2	3	1	5	12345		1243		5	5	5	3
2	1	1	1	1		2314	1	4	4	4	3	3	3	5	5	3	1	5	126		1		2					1	2		2	1	2		3	4	2	2	3	4	5	12435		1234		4	4	4	3
1	0	0	0	2		1423	1	4	4	4	4	3	3	3	5	1	3	1	123		1		1	3		3		1	2		3	1	2		3	3	3	1	2	1	5	14253		1243		4	4	4	3
2	2	2	0	1		1234	1	5	4	5	3	3	2	5	4	2	1	1	134		1		2					1	2		2	1	2		2	5	3	2	3	4	4	13245		1234		4	4	4	3
1	2	2	2	1		4213	1	5	3	2	5	4	3	4	5	5	1	1	132564		1		2					1	2		1	0	2		1	5	1	1	2	1	4	12435		1243		5	5	4	3
2	2	2	2	2		1423	1	5	4	5	5	4	3	5	5	5	1	1	125346		1		2					2	1		1	1	2		5	5	1	1	2	1	5	12345		4123		5	5	4	3
2	1	2	2	2		1432	1	5	4	4	5	3	4	5	5	5	1	1	12356		1		2					1	2		1	0	2		2	5	1	1	2	1	4	12345		1243		5	5	5	3
2	1	2	2	2		1432	1	5	4	4	5	3	4	5	5	5	1	1	123564		1		2					1	2		1	1	2		2	5	1	1	2	1	4	12345		1243		5	5	5	3
2	2	2	2	1		1423	1	5	4	4	4	4	4	5	5	5	1	1	123465		1		2					1	2		1	1	2		3	5	1	1	2	1	5	12345		1243		5	5	5	3
2	1	2	2	2		1234	1	5	4	4	4	4	4	4	5	5	1	1	124356		1		2					1	2		1	1	2		2	5	1	1	3	1	5	12345		1234		5	5	5	3
2	1	2	2	2		1432	1	5	4	4	4	4	4	5	5	5	1	1	125346		1		2					1	2		1	1	2		2	5	1	1	2	1	5	12345		1243		5	5	5	3
2	1	2	2	2		1342	1	5	4	3	5	3	3	5	5	5	1	1	124		1		2					1	2		1	1	2		3	5	1	1	2	1	5	12345		1243		5	5	5	3
2	0	1	2	2		1432	1	5	3	3	4	4	3	4	5	5	1	1	123465		1		2					1	2		1	1	2		2	5	1	1	1	1	5	12345		1243		5	5	5	3
2	2	2	2	2		99	1	99	99	99	99	99	99	99	5	5	1	1	125634		1		2					1	2		1	1	2		2	5	1	1	2	1	4	12345		1243		5	5	5	3
2	2	2	2	2		1243	1	5	2	5	5	5	1	5	5	5	2	2	1		1		2					1	1		1	0	2		3	5	2	1	3	2	5	13245		1243		5	5	5	3
2	2	2	2	1		1432	1	5	5	4	5	5	5	5	99	5	1	1	126354		1		2					1	2		1	0	2		3	5	2	1	4	1	5	13425		2143		5	5	5	3
2	2	2	2	1		1432	1	5	5	4	5	5	5	5	5	5	1	1	123456		1		2					1	1		1	0	2		3	5	2	2	5	1	5	13245		4123		5	5	5	3
2	2	2	2	2		4132	1	5	4	4	5	2	5	5	5	4	3	1	126		1		2					1	1		1	1	2		3	5	4	3	5	2	5	13245		1234		5	5	4	3
2	2	2	2	2		1243	1	5	4	4	3	3	5	5	5	3	1	1	123456		1		2					1	2		1	1	2		2	5	2	2	3	1	5	21345		3241		5	5	5	3
2	2	2	2	2		2413	1	5	5	5	5	3	5	5	5	5	2	1	123456		1		2					1	2		1	1	2		3	5	3	1	5	1	5	12345		1234		5	5	5	3
2	2	2	2	2		2413	1	5	5	5	5	3	5	5	5	5	1	1	123465		1		2					1	2		1	0	2		3	5	3	1	5	1	5	12345		1234		5	5	5	3
2	2	2	2	2		1423	1	5	5	5	5	3	5	5	5	5	1	1	12		1		2					1	2		1	1	2		3	5	3	1	5	1	5	12345		1234		5	5	5	3
2	0	2	2	1		4132	1	5	5	4	5	2	2	4	4	5	1	1	16		1		2					1	2		1	1	2		3	4	2	1	4	1	5	13245		2341		5	5	4	3
2	2	2	2	2		1243	1	5	3	4	3	2	5	5	5	4	1	1	126354		1		2					1	2		1	1	2		2	5	2	2	3	1	5	21345		3241		5	5	5	3
2	1	2	2	1		2314	1	4	2	3	3	1	1	4	3	1	1	2	125364		14		2					1	2		2	1	2		3	3	3	1	3	3	4	23145		2143		4	3	3	3
2	0	2	2	2		1342	2	2	2	4	2	1	3	5	2	1	3	1	123645		13456		2					1	2		2	1	2		3	1	3	5	2	1	4	12345		1243		4	4	4	3
2	1	2	2	1		2134	1	5	4	3	3	2	2	1	5	5	1	2	12537	người dân khai thác hủy diệt	145		2					1	2		1	1	2		2	4	3	2	2	2	1	13245		2314		5	4	5	3
2	1	2	2	2		1423	1	4	2	2	3	2	1	4	5	5	1	3	125		7		2					1	2		2	1	4		3	3	4	3	2	2	4	21345		1243		4	4	4	3
2	2	1	2	2		2143	1	4	2	5	3	2	3	5	5	5	2	3	521346		6		2					1	2		2	0	3		3	3	3	4	3	2	1	53241		2431		4	4	4	3
2	1	2	2	2		4123	2	5	2	3	3	1	1	4	4	1	2	2	152346		5		2					1	2		2	1	2		3	4	2	2	2	2	4	12345		2341		4	4	4	3
2	0	2	1	2		2413	2	3	1	4	4	1	1	3	2	1	3	1	152354		1		2					1	2		2	1	2		3	3	1	5	3	2	4	13245		2134		4	4	4	3
2	1	2	2	1		4123	1	4	3	3	5	2	2	4	3	1	3	1	124563		1		1	3		2		1	2		2	1	2		2	2	2	4	2	2	1	25134		2143		3	4	4	3
2	2	1	2	2		1243	1	4	2	3	4	1	1	4	3	1	1	1	125364	thuốc trừ sâu, hoạt động nông nghiệp	1		2					1	2		2	1	2		3	4	2	4	2	1	5	31425		2341		4	4	4	3
2	0	0	0	1		1432	3	2	1	1	2	1	1	2	2	1	99	3	7	Không biết	7	Không biết	2					2	99		4	0	99		5	1	5	5	3	3	3	99	không biết	99	không biết	2	2	2	4
2	2	2	2	1		1423	1	5	4	5	5	5	5	3	5	4	1	1	123645		1		2					1	2		1	1	2		2	5	1	1	4	1	5	13245		2413		5	5	5	3
2	2	2	2	1		1423	1	5	4	4	5	5	5	3	5	5	1	1	123456		1		2					1	2		1	1	2		2	5	1	1	4	1	5	12345		1243		5	4	4	2
2	2	2	2	1		1423	1	5	3	3	5	5	5	2	5	5	1	1	123564		1		2					1	2		1	1	2		2	5	1	1	4	1	5	13245		4123		5	4	4	3
2	2	2	2	1		1423	1	5	3	5	5	5	5	3	5	5	1	1	123456		1		2					1	2		1	1	2		2	5	1	1	4	1	5	12345		4123		5	4	4	3
2	2	2	2	2		1423	1	5	3	4	5	5	5	2	5	5	1	1	123564		1		2					1	2		1	1	2		2	5	1	2	4	1	5	13245		4123		5	4	4	3
2	2	2	2	1		1243	1	5	4	5	5	5	5	2	1	5	1	1	1		1		2					1	2		1	1	2		2	5	1	1	4	1	5	12345		4123		5	4	4	3
2	2	2	2	1		1423	1	5	4	5	5	5	5	2	5	5	1	1	123456		7		2					1	2		1	1	2		2	5	1	1	4	1	5	14523		2413		5	4	4	3
2	2	2	2	1		1243	1	5	5	5	4	4	4	4	5	5	1	1	1		99		2					1	2		1	1	2		2	5	1	1	4	1	5	54123		2413		5	4	4	3
2	2	2	2	1		1423	1	5	4	4	4	4	4	4	5	5	1	1	1		99		2					1	2		1	1	2		2	5	1	1	4	1	5	12345		2143		5	5	5	1
2	2	2	2	1		1243	1	5	4	4	3	4	2	2	5	5	1	1	1		2		2					1	1		1	1	5		2	5	1	1	4	1	5	12345		1243		5	5	4	3
0	0	0	0	99		2134	1	2	2	2	2	2	2	2	1	1	3	3	126		1		2					1	2		2	1	2		3	2	3	2	3	2	4	13245		1243		3	2	2	1
2	2	2	1	2		1243	1	4	4	4	4	3	3	5	4	1	1	1	162		1		2					1	2		2	1	2		3	4	2	1	3	1	4	12345		1234		4	4	4	3
1	0	0	0	2		1234	3	2	2	2	2	1	1	1	1	1	3	3	1		1		2					1	2		3	1	2		3	1	3	2	3	3	3	31245		1243		1	1	1	1
1	1	1	0	2		1234	2	4	4	3	4	3	3	3	2	1	3	1	12		1		2					1	2		2	1	2		3	2	3	5	3	2	4	13245		1342		3	3	4	3
1	0	1	0	2		1342	3	3	3	3	3	1	1	3	2	1	3	3	12		1		2					1	2		3	1	99		3	1	3	5	3	2	4	12354		2143		3	4	4	3
1	0	1	0	5		3214	3	2	2	2	2	1	1	1	2	1	3	3	12		1		2					2	99		3	0	99		4	1	3	1	3	3	3	13245		2143		3	3	2	1
2	2	2	0	1		1234	1	5	5	5	4	4	2	5	5	5	1		163		6		2					1	1		1	1	2		3	4	1	2	2	2	5	12345		1234		5	5	5	3
2	2	2	2	1		1243	1	4	2	4	4	3	3	4	5	4	2	2	1256		12		2					1	1		1	1	1		2	4	2	1	4	1	5	12354		1324		5	5	5	3
2	1	0	0	1		1243	1	5	4	5	4	4	3	5	5	5	1	1	153		1		2					1	2		1	1	1		2	5	1	1	4	1	5	41235		4231		5	5	5	3
2	2	2	2	4		1234	1	5	5	5	4	2	2	5	3	1	3	1	152		6		2					1	3		2	1	3		2	3	3	3	4	1	5	13452		1234		4	4	4	3
2	2	2	2	1		1234	1	5	5	3	5	5	4	5	5	5	1	1	132564		1		2					1	2		1	1	2		3	5	4	1	5	1	4	12345		2134		5	4	4	3
2	2	1	1	1		1234	1	5	5	3	4	5	5	4	5	5	1	1	126534		1		2					1	2		1	1	2		3	5	3	1	5	1	5	12345		2134		5	5	4	3
2	2	1	2	1		1234	1	5	5	3	5	5	5	4	5	5	1	1	123546		1		2					1	2		1	1	2		3	5	3	1	5	1	5	12345		1234		5	5	5	3
2	2	1	1	1		1234	1	5	5	4	5	4	4	5	5	5	1	1	125364		1		2					1	2		1	1	2		3	5	3	1	5	1	5	12345		1234		5	5	5	3
2	2	2	2	1		4123	1	5	5	5	5	5	5	5	5	5	1	1	123465		1		2					1	1		1	1	2		1	5	2	1	5	5	5	14235		4132		5	5	5	2
2	2	2	2	1		99	1	5	5	5	5	5	5	5	5	5	1	4	126345		1		2					1	1		1	1	1		1	5	2	1	5	1	5	1234		1234		5	5	5	3
2	2	2	2	1		99	1	5	5	5	5	5	5	5	5	5	1	4	216453		1		2					1	1		1	1	1		1	5	2	1	5	2	5	21345		1342		5	5	5	3
2	2	2	2	1		1432	1	5	5	4	5	3	5	5	5	4	4	1	123645		1		1	1		2		1	2		1	1	2		2	5	2	1	4	1	4	12345		1243		5	5	4	3
2	2	2	2	1		4132	1	5	4	4	5	5	4	5	5	5	2	2	126345		1		2					1	1		1	1	2		2	4	4	3	5	2	5	13245		1234		5	5	4	3
2	2	2	2	1		4123	1	5	5	4	5	5	5	5	5	5	3	1	123546		1		2					1	1		1	1	2		1	5	3	1	5	2	4	43215		4321		5	5	4	3
2	2	2	2	2		2143	1	5	4	4	4	4	4	5	4	4	2	2	123564		1		2					1	2		1	1	2		2	4	3	2	3	4	5	32245		2413		4	4	4	3
2	1	2	1	2		4213	1	4	4	4	5	3	3	4	3	1	99	2	231654		4		2					1	2		2	1	2		2	2	3	99	99	4	4	21345		2143		4	4	4	3
2	1	2	1	2		1342	1	4	2	4	4	3	3	4	3	1	99	2	231654		6		2					1	2		2	1	2		3	2	3	99	99	4	4	21345		2134		3	4	3	1
2	1	1	0	1		1324	2	4	2	2	2	4	1	3	5	5	1	1	132654		4		2					1	2		1	1	2		2	5	3	2	3	3	3	21345		2143		4	4	3	2
2	0	1	1	1		1342	2	4	3	2	3	2	2	3	5	5	1	1	123654		4		2					1	2		1	1	1		2	5	2	1	3	4	4	13245		2143		4	4	4	3
2	0	1	0	2		1342	2	4	2	2	3	2	2	3	2	1	99	2	231654		6		2					1	2		3	1	2		3	2	2	99	99	4	4	13245		2134		3	3	3	1
2	1	2	1	2		1243	1	4	3	3	4	2	2	3	2	1	99	2	213654		4		2					1	2		2	1	2		3	2	3	3	99	4	4	13245		2143		3	4	4	3
2	0	1	2	2		1342	2	4	2	2	3	2	2	3	3	1	99	2	123654		4		2					1	2		2	1	2		2	2	3	99	99	4	4	13245		2341		4	4	4	3
2	2	2	2	2		4213	1	4	4	5	5	3	3	5	3	1	99	2	123564		6		2					1	2		2	1	2		3	2	2	99	99	4	4	12345		2341		4	4	4	3
2	1	1	1	2		1423	2	4	2	3	3	2	2	3	2	1	99	1	213645		4		2					1	2		2	1	2		2	2	2	99	99	4	4	31245		2341		3	4	4	3
2	0	2	0	1		1234	1	4	99	99	5	4	5	4	4	4	1	4	124536		4		2					1	2		1	1	2		1	5	3	1	2	1	4	12345		4312		5	5	5	3
2	1	2	0	1		1234	1	5	4	4	3	4	5	2	5	4	1	1	1234567		1		2					1	2		1	1	2		1	5	3	2	2	1	5	12345		4123		4	4	4	3
2	1	2	0	1		1234	1	5	3	4	2	2	3	5	5	4	1	2	1234567		1		2					1	2		1	1	2		2	5	3	1	2	1	4	12345		4123		4	4	4	3
2	0	2	2	1		1342	1	5	3	2	5	2	3	1	5	4	1	1	1462537		6		1	3		3		1	1		1	1	2		2	5	3	1	4	1	5	12543		4123		5	4	4	3
2	0	2	0	1		1324	1	5	4	3	5	3	4	5	5	4	1	1	1245367		1		2					1	2		1	1	2		2	5	2	2	2	1	4	12345		1234		5	4	4	3
2	0	2	0	1		1234	1	5	3	3	4	4	3	5	5	4	1	1	125634		1		2					1	2		1	1	2		2	5	2	2	2	1	4	12345		1243		5	5	5	3
2	0	1	1	1		1234	1	5	99	4	2	99	99	1	5	5	1	1	1234567		1		2					1	2		1	1	2		3	4	3	2	2	1	4	12345		4123		5	5	5	3
2	0	1	1	1		1234	1	5	4	4	4	3	3	5	5	4	1	1	123546		1		2					1	2		1	1	2		2	4	2	2	2	1	5	12345		4132		5	5	5	3
2	0	2	0	1		1342	1	5	4	2	3	3	4	4	5	4	1	1	1234567		1		2					1	2		1	1	2		3	5	2	2	2	1	4	12345		4123		5	5	5	3
2	1	2	0	1		1234	1	5	4	4	5	3	4	5	5	4	3	2	1243567		1		2					1	2		1	1	2		2	5	3	2	4	1	4	12345		4123		5	4	1	3
1	1	1	1	1		1234	1	4	3	4	3	3	4	4	5	4	1	2	241356		1		2					1	2		2	1	2		3	4	3	2	4	2	5	21345	không	2341	không	4	4	4	3
2	2	2	2	1		1243	1	3	3	3	3	3	3	4	3	3	2	1	124356		1		2					1	2		1	1	2		3	4	3	1	3	2	4	12345		2134		4	4	4	3
2	2	2	2	2		1234	1	3	3	3	3	3	3	3	3	3	2	1	123456		1		2					1	2		1	1	2		3	4	2	1	3	2	4	1234		2134		4	4	4	3
2	2	2	2	2		1432	1	3	3	3	3	3	3	3	3	3	2	1	124563		1		2					1	2		2	1	2		3	3	3	2	4	2	4	12345		2413		4	4	4	1
1	1	1	2	1		1234	1	3	3	3	4	3	3	3	4	3	1	2	143256		1		2					1	2		2	1	2		2	4	3	2	4	2	4	13245	không	1234	không	4	4	4	1
2	2	2	2	2		1234	1	3	3	3	4	3	2	3	3	3	2	1	132456		1		2					1	2		3	1	2		3	3	3	2	3	2	4	12345	không	1324	không	3	3	3	1
2	2	2	2	2		1243	2	4	4	4	4	4	4	4	4	2	2	2	123456		1		2					1	2		2	1	1		3	3	3	2	3	2	3	13452	không	4231	không	4	4	3	2
2	2	2	2	2		1234	1	3	3	3	3	3	3	4	4	5	1	1	1234567		1		2					1	1		1	1	2		3	4	3	1	4	2	4	12345		2134	không	5	4	4	3
2	2	2	2	1		1234	1	3	3	3	3	3	3	3	2	2	3	2	123456		1		1	3		3		1	2		2	1	2		2	2	3	3	3	3	4	12453		2314		3	4	4	3
2	2	2	2	2		1324	1	3	3	3	3	3	3	3	4	4	2	2	1234567		1		2					1	4		1	1	2		3	3	2	1	4	2	4	12345		2134		4	4	4	3
2	2	2	2	1		1234	1	3	3	3	3	3	3	3	4	4	1	2	123456		1		2					1	4		2	1	4		3	3	3	2	4	2	4	12345		1234	không	4	4	4	3
2	2	2	2	2		1234	1	4	4	4	4	4	4	4	4	4	2	2	123456		1		2					1	2		1	1	2		2	3	3	2	3	2	4	12534		1234		4	4	4	3
2	1	2	2	1		1234	1	4	4	5	4	4	4	4	4	4	2	1	123546		1		2					1	1		1	1	2		2	4	3	2	4	2	5	13245	không	1234	không	4	4	4	3
1	1	1	1	2		1324	2	3	2	2	2	3	3	3	3	1	3	2	143562		6		2					1	2		2	1	2		3	2	3	5	3	2	4	12345	không	3214	không	3	3	3	1
1	1	1	1	1		1432	2	3	3	2	2	3	3	4	4	3	3	2	143256		1		2					1	1		2	1	2		2	3	3	3	3	2	3	13245	không	2134	không	4	4	4	3
1	1	1	1	2		1234	2	3	3	3	3	3	3	3	4	5	1	1	123456		1		2					1	1		1	1	2		1	5	2	2	3	2	4	12345	không	1234	không	4	4	4	3
2	2	2	2	2		1234	2	4	3	3	3	3	4	4	4	4	2	2	123456		1		2					1	2		2	1	2		2	4	3	2	3	2	5	12354	không	2314	không	4	4	3	4
2	2	2	2	1		1324	1	2	2	2	2	2	2	2	4	5	1	1	213645		1		2					1	2		1	1	2		3	4	2	2	2	2	4	12345	không	2413	không	4	4	4	3
2	1	2	1	1		1324	1	3	3	2	3	3	2	4	4	4	2	2	123456		1		2					1	2		2	0				3	3	3	3	2	4	12345	không	2413	không	4	4	4	3
2	1	1	1	1		1234	1	2	2	2	2	2	2	2	2	1	3	2	123456		1		2					1	2		3	0				1	2	5	3	2	4	12345	không	2413	không	3	3	2	3
2	1	1	2	1		1234	1	4	3	2	5	4	4	4	4	5	1	1	124563		1		2					1	2		1	1	2		2	5	2	2	2	1	5	12345		1234		5	5	5	3
2	0	2	2	1		1342	1	4	2	99	5	99	2	4	5	5	1	1	2165347		7		2					1	2		1	1	2		3	5	3	2	4	2	5	12453		1423		1	4	4	3
2	0	2	2	2		1234	1	5	4	4	4	4	4	5	5	5	1	1	123456		1		2					1	2		1	1	2		3	4	2	1	2	1	5	12345		1243		5	5	5	3
2	1	2	2	1		1342	1	5	5	2	5	5	2	5	5	5	1	1	156234		1		2					1	2		1	1	2		1	5	2	1	2	1	5	12435		4321		5	5	4	3
2	0	2	2	2		1342	1	5	4	2	4	3	3	5	5	4	1	1	123564		1		2					1	2		1	0	2		2	4	3	2	4	1	5	13245		1423		5	5	4	3
2	1	2	2	1		4132	1	4	3	2	5	2	4	4	4	5	1	1	126543		1		2					1	99		1	0	2		3	4	3	2	4	1	5	13245	không	1423		5	5	4	3
2	2	2	2	1		1234	1	4	4	5	4	2	5	5	5	4	1	1	124356		1		2					1	2		1	1	2		2	5	5	1	3	2	4	12453		1234		5	5	4	3
2	0	2	2	2		1324	1	4	5	99	5	4	5	4	5	5	1	1	125634		1		2					1	2		1	0	2		3	4	3	2	2	2	4	13452		1234		5	4	5	3
2	0	2	1	1		1432	1	5	4	3	5	4	4	5	5	5	1	1	123456		1		2					1	2		1	1	2		3	3	1	1	2	1	5	12345		1234		5	5	5	3
2	0	2	2	1		1432	1	5	4	4	4	4	4	5	3	1	3	1	123546		1		2					1	2		3	1	2		3	3	3	3	3	2	4	12345		1243		5	5	4	3
2	2	2	2	1		1234	1	5	4	4	4	3	3	5	5	5	1	1	1723546	nông nghiêp	1		1	3		3		1	2		1	1	2		2	5	1	99	5	2	4	12345	nhà trường, thôn xóm	3241	không	5	5	5	3
0	0	0	0	1		1234	1	2	2	2	2	2	2	2	2	1	3	3	521346		7	lũ lụt	2					1	4		3	0				1	2	1	3	3	4	12345	không	2413	không	3	3	3	3
2	2	2	2	1		1234	1	4	3	4	4	2	2	5	5	4	2	2	123546		1		2					1	2		1	1	2		3	4	2	2	3	2	4	12345	không	2341	không	4	4	4	3
2	2	2	2	2		1243	2	5	3	5	4	4	4	4	5	5	1	1	123456		1		2					1	2		1	1	2		3	4	2	1	2	2	4	52143	không	2134	không	4	4	4	3
1	1	1	1	1		1243	1	4	3	4	4	3	3	4	4	3	2	2	123456		7	lũ lụt	2					1	4		1	1	4		3	4	2	1	4	3	4	12345	không	2431	không	4	4	4	3
2	1	1	1	1		1243	1	5	2	4	3	2	2	4	5	4	1	1	5712346	thủy điện xả lũ	3		2					1	2		1	1	2		2	4	2	2	2	3	5	12453		4213		5	4	4	3
2	1	0	1	1		1243	1	5	2	4	3	1	2	4	5	5	1	1	7521364	thủy điện do xả lũ bất ngờ	3		2					1	2		1	1	2		3	5	2	1	2	3	5	41253		4213		4	4	4	3
2	1	0	1	1		1234	1	5	2	4	4	2	3	4	5	5	1	1	5172346	thủy điện xả lũ bất thường	3		2					1	2		1	1	2		3	5	2	1	2	4	5	14253		4213		5	4	4	3
2	1	0	0	1		1243	1	5	2	4	3	1	2	3	5	3	2	2	5712643	thủy điện xả lũ bất ngờ	1		2					1	2		1	1	2		3	4	3	2	2	3	5	14253		4213		4	4	4	3
2	1	0	1	1		1243	1	5	2	4	4	2	3	3	4	4	2	3	126345		5		2					1	2		2	1	2		3	2	3	3	3	3	5	13452		4213		4	4	4	3
2	2	2	2	2		1234	1	4	4	4	4	4	4	4	5	5	2	2	123456		1		2					1	1		1	1	2		1	5	3	2	4	2	4	12345	không	1234	không	5	5	5	3
1	1	1	1	2		1234	2	2	2	3	3	2	4	4	2	1	3	2	123456		2		2					1	2		3	1	2		3	2	3	5	3	3	4	12345	không	1234	không	3	3	3	1
1	1	1	1	2		1243	3	3	3	2	2	3	3	5	3	1	3	2	123456		5		2					1	2		2	1	2		2	3	3	3	3	2	4	12345	không	1234	không	3	4	4	1
2	2	1	2	2		1243	2	3	3	3	3	3	3	3	5	5	1	2	123456		1		2					1	2		1	1	2		2	4	3	2	4	2	4	13245	không	1234	không	5	5	5	3
2	2	2	2	1		1243	1	4	4	4	4	4	4	4	5	5	2	1	154236		1		2					1	1		2	1	2		2	4	3	2	3	2	4	12345	không	3214	không	4	4	4	3
[truncated: 21 more columns]

## Sheet: Ma tinh, huyen
MÃ TỈNH	TỈNH	HUYỆN	XÃ	Mã số
1	HÀ TĨNH	Cẩm Xuyên	Cẩm Hoà	HT11
			Cẩm Dương	HT12
			Cẩm Lộc	HT13
			Cẩm Nhượng	HT14
			Cẩm Lĩnh	HT15
			Cẩm Phúc	HT16
			TT Thiên Cầm	HT17
			TT Cẩm Xuyên	HT18
		Nghi Xuân	Xuân Hội	HT21
			Xuân Yên	HT22
		Lộc Hà	Mai Phụ	HT31
			Thạch Bằng	HT32
			Thạch Kim	HT33
			Thịnh Lộc	HT34
		Kỳ Anh	Kỳ Khang	HT41
			Kỳ Lợi	HT42
			Kỳ Hà	HT43
			Kỳ Ninh	HT44
			Thị xã Kỳ Anh	HT45
		Thạch Hà	Thạch Bàn	HT51
			Thạch Văn	HT52
			Thạch Trị	HT53
			Thạch Lạc	HT54
			Thạch Long	HT55
2	QUẢNG BÌNH	Quảng Trạch	Quảng Đông	QB11
			Quảng Phú	QB12
			Cảnh Dương	QB13
			Quảng Hưng	QB14
			Quảng Xuân	QB15
		Thị xã Ba Đồn	Quảng Thọ	QB21
			Quảng Phúc	QB22
			Bắc Trạch (cửa sông ven biển)	QB23
		Bố Trạch	Thanh Trạch	QB31
			Phú Trạch	QB32
			Hải Trạch	QB33
			Đồng Trạch	QB34
			Đức Trạch	QB35
			Trung Trạch	QB36
			Nhân Trạch	QB37
		TP Đồng Hới	Quang Phú	QB41
			Hải Thành	QB42
			Đồng Mỹ (cửa sông)	QB43
			Hải Đình (cửa sông)	QB44
			Phú Hải (cửa sông)	QB45
			Bảo Ninh	QB46
		Quảng Ninh	Hải Ninh	QB51
		Lệ Thủy	Ngư Thủy Bắc	QB61
			Ngư Thủy Trung	QB62
			Ngư Thủy Nam	QB63
3	QUẢNG TRỊ	Vĩnh Linh	Vĩnh Thái	QT11
			Vĩnh Kim	QT12
			Vĩnh Thạch	QT13
			Vĩnh Quang	QT14
		Gio Linh	Trung Giang	QT21
			Gio Hải	QT22
		Đông Hà	Triệu An	QT23
			Triệu Vân	QT24
			Triệu Lăng	QT25
		Hải Lăng	Hải An	QT26
			Hải Khê	QT27
4	THỪA THIÊN HUẾ	Phong Điền	Điền Hương	H11
			Điền Môn	H12
			Điền Lộc	H13
			Điền Hoà	H14
			Phong Hải	H15
			Điền Hải	H16
		TX Hương Trà	Hải Dương	H21
			Hương Phong	H22
		Quảng Điền	Quảng Thái	H23
			Quảng Ngạn	H24
			Quảng Công	H25
		Phú Vang	TT Thuận An	H31
			Phú Thuận	H32
			Phú Hải	H33
			Phú Diên	H34
			Vinh Xuân	H35
			Vinh Thanh	H36
			Vinh An	H37
			Vinh Hà	H38
			Vinh Phú	H39
			Phú Đa	H310
			Phú Xuân	H311
			Phú Mỹ	H312
			Phú An	H313
			Phú thanh	H314
		Phú Lộc	Vinh Hưng	H41
			Vinh Mỹ	H42
			Vinh Hải	H43
			Vinh Giang	H44
			Vinh Hiền	H45
			Lộc Bình	H46
			Lộc Vĩnh	H47
			TT Lăng Cô	H48
			Lộc Trì	H49
			TT Phú Lộc	H410
			Lộc Điền	H411
			Lộc An	H412
